# Supplementary material for: ICEberg 3.0: functional categorization and analysis of the integrative and conjugative elements in bacteria
Source: Nucleic Acids Res. 2023 Oct 23;52(D1):D732–7. doi: 10.1093/nar/gkad935 (PMC10767825; doi:10.1093/nar/gkad935)
Supplement: gkad935_Supplemental_Files [file gkad935_supplemental_files.zip]

Archive with 2 entries (2 files):
- Supplementary_file_HYO2.pdf
- Table S3.xlsx
