# Supplementary material for: ICEberg 3.0: functional categorization and analysis of the integrative and conjugative elements in bacteria
Source: Nucleic Acids Res. 2023 Oct 23;52(D1):D732–7. doi: 10.1093/nar/gkad935 (PMC10767825; doi:10.1093/nar/gkad935)
Supplement: gkad935_Supplemental_Files [file gkad935_supplemental_files.zip › Table S3.xlsx]

## Sheet: Table S3
Table S3. Detailed information on putative ICEs identified from the Human Microbiome Project (HMP).
ICE name	ICE size	ICE GC content	DRs (Direct repeats)	OriT seq	MOB type	MPF type	Flank tRNA	Cargo genes	ICE cluster	Body sites	Body source	Host strain	Sample ID	Contig ID	Contig length	ICE Coords	KEGG
mICE1	24008	37.93	-	ATGTCAACTTTTAAAGCCCATTTGACATACGCTGAAATTTTGTAAATCCCTTGTAACCAAAGGATTTTCTAATGTTTTTTTGACTGTTTCCTGTCGATTTGTACCCCCCTGTTAGATACGGGGGGTTAAGT	MOBV, MOBT	TypeFA	-	tet(L),tet(M)	C653	Gastrointestinal	feces	Enterococcus faecium	SRS023829	SRS023829_205	24606	252..24259	-
mICE2	17526	39.14	-	TTAACCCCCCGTATCTAACAGGGGGGTACAAATCGACAGGAAACAGTCAAAAAAACATTAGAAAATCCTTTGGTTACAAGGGATTTACAAAATTTCAGCGTATGTCAAATGGGCTTTAAAAGTTGACATAC	MOBT	TypeFA	-	tet(M)	C1	Gastrointestinal	feces	Streptococcus cristatus	SRS098717	SRS098717_18846	18510	809..18334	-
mICE3	23803	37.88	-	TTAACCCCCCCGTATCTAACAGGGGGGTACAAATCGACAGGAAACAGTCAAAAAAACATTAGAAAATCCTTTGGTTACAAGGGATTTACAAAATTTCAGCGTATGTCAAATGGGCTTTAAAAGTTGACATAC	MOBT	TypeFA	-	tet(M),erm(B)	C4	Nasal	external naris	Lactobacillus iners	SRS016105	SRS016105_8	125503	33518..57320	-
mICE4	17526	39.02	-	TTAACCCCCCGTATCTAACAGGGGGGTACAAATCGACAGGAAACAGTCAAAAAAACATTAGAAAATCCTTTGGTTACAAGGGATTTACAAAATTTCAGCGTATGTCAAATGGGCTTTAAAAGTTGACATAC	MOBT	TypeFA	-	vga(A)LC,tet(M)	C1	Nasal	external naris	Staphylococcus epidermidis	SRS017517	SRS017517_215	20467	2640..20165	-
mICE5	21759	36.72	-	TTAACCCCCCGTATCTAACAGGGGGGTACAAATCGACAGGAAACAGTCAAAAAAACATTAGAAAATCCTTTGGTTACAAGGGATTTACAAAATTTCAGCGTATGTCAAATGGGCTTTAAAAGTTGACATAC	MOBT, MOBQ	TypeFA	-	tet(M)	C729	Nasal	external naris	Streptococcus sp.	SRS077646	SRS077646_11493	28170	4483..26241	-
mICE6	18304	38.9	-	ATGTCAACTTTTAAAGCCCATTTGACATACGCTGAAATTTTGTAAATCCCTTGTAACCAAAGGATTTTCTAATGTTTTTTTGACTGTTTCCTGTCGATTTGTACCCCCCTGTTAGATACGGGGGGTTAAGT	MOBT	TypeFA	tRNA-Arg	tet(M)	C1	Oral	gingiva	Veillonella parvula	SRS022083	SRS022083_11100	19589	943..19246	T30476
mICE7	17526	39.08	-	ATGTCAACTTTTAAAGCCCATTTGACATACGCTGAAATTTTGTAAATCCCTTGTAACCAAAGGATTTTCTAATGTTTTTTTGACTGTTTCCTGTCGATTTGTACCCCCCTGTTAGATACGGGGGGTTAAGT	MOBT	TypeFA	-	tet(M)	C1	Oral	gingiva	Streptococcus cristatus	SRS014690	SRS014690_14369	18037	175..17700	T30227
mICE8	17526	39	-	ATGTCAACTTTTAAAGCCCATTTGACATACGCTGAAATTTTGTAAATCCCTTGTAACCAAAGGATTTTCTAATGTTTTTTTGACTGTTTCCTGTCGATTTGTACCCCCCTGTTAGATACGGGGGGTTAAGT	MOBT	TypeFA	-	tet(M)	C1	Oral	dorsum of tongue	Streptococcus cristatus	SRS017120	SRS017120_109003	18083	144..17669	T30335
mICE9	17526	39.11	-	ATGTCAACTTTTAAAGCCCATTTGACATACGCTGAAATTTTGTAAATCCCTTGTAACCAAAGGATTTTCTAATGTTTTTTTGACTGTTTCCTGTCGATTTGTACCCCCCTGTTAGATACGGGGGGTTAAGT	MOBT	TypeFA	-	tet(M)	C1	Oral	gingiva	Streptococcus cristatus	SRS017691	SRS017691_53056	18190	218..17743	T30355
mICE10	17406	38.95	-	TTAACCCCCCGTATCTAACAGGGGGGTACAAATCGACAGGAAACAGTCAAAAAAACATTAGAAAATCCTTTGGTTACAAGGGATTTACAAAATTTCAGCGTATGTCAAATGGGCTTTAAAAGTTGACATAC	MOBT	TypeFA	-	tet(M)	C223	Oral	gingiva	Abiotrophia defectiva	SRS019176	SRS019176_6937	18817	745..18150	-
mICE11	17526	38.98	-	ATGTCAACTTTTAAAGCCCATTTGACATACGCTGAAATTTTGTAAATCCCTTGTAACCAAAGGATTTTCTAATGTTTTTTTGACTGTTTCCTGTCGATTTGTACCCCCCTGTTAGATACGGGGGGTTAAGT	MOBT	TypeFA	-	tet(M)	C1	Oral	gingiva	Abiotrophia defectiva	SRS075876	SRS075876_1822	57906	177..17702	-
mICE12	17523	39.13	-	TTAACCCCCCGTATCTAACAGGGGGGTACAAATCGACAGGAAACAGTCAAAAAAACATTAGAAAATCCTTTGGTTACAAGGGATTTACAAAATTTCAGCGTATGTCAAATGGGCTTTAAAAGTTGACATAC	MOBT	TypeFA	-	tet(M)	C1	Oral	gingiva	Abiotrophia defectiva	SRS143216	SRS143216_37650	45033	18878..36400	-
mICE13	18343	39.03	-	ATGTCAACTTTTAAAGCCCATTTGACATACGCTGAAATTTTGTAAATCCCTTGTAACCAAAGGATTTTCTAATGTTTTTTTGACTGTTTCCTGTCGATTTGTACCCCCCTGTTAGATACGGGGGGTTAAGT	MOBT	TypeFA	-	tet(M)	C10	Oral	buccal mucosa	Streptococcus mitis	SRS015374	SRS015374_930	19267	277..18619	T30256
mICE14	18223	38.98	-	TTAACCCCCCGTATCTAACAGGGGGGTACAAATCGACAGGAAACAGTCAAAAAAACATTAGAAAATCCTTTGGTTACAAGGGATTTACAAAATTTCAGCGTATGTCAAATGGGCTTTAAAAGTTGACATAC	MOBT	TypeFA	-	tet(M)	C813	Oral	buccal mucosa	Streptococcus mitis	SRS024557	SRS024557_230	41735	340..18562	T30542
mICE15	18343	39.01	-	ATGTCAACTTTTAAAGCCCATTTGACATACGCTGAAATTTTGTAAATCCCTTGTAACCAAAGGATTTTCTAATGTTTTTTTGACTGTTTCCTGTCGATTTGTACCCCCCTGTTAGATACGGGGGGTTAAGT	MOBT	TypeFA	-	tet(M)	C10	Oral	buccal mucosa	Gemella haemolysans	SRS014530	SRS014530_1180	20129	279..18621	-
mICE16	17523	39.11	-	TTAACCCCCCGTATCTAACAGGGGGGTACAAATCGACAGGAAACAGTCAAAAAAACATTAGAAAATCCTTTGGTTACAAGGGATTTACAAAATTTCAGCGTATGTCAAATGGGCTTTAAAAGTTGACATAC	MOBT	TypeFA	-	tet(M)	C1	Oral	gingiva	Gemella haemolysans	SRS143214	SRS143214_3492	100901	77891..95413	-
mICE17	17523	39.11	-	ATGTCAACTTTTAAAGCCCATTTGACATACGCTGAAATTTTGTAAATCCCTTGTAACCAAAGGATTTTCTAATGTTTTTTTGACTGTTTCCTGTCGATTTGTACCCCCCTGTTAGATACGGGGGGTTAAGT	MOBT	TypeFA	-	tet(M)	C1	Oral	buccal mucosa	Gemella haemolysans	SRS147438	SRS147438_11319	19333	637..18159	-
mICE18	21823	38.18	-	TTAACCCCCCGTATCTAACAGGGGGGTACAAATCGACAGGAAACAGTCAAAAAAACATTAGAAAATCCTTTGGTTACAAGGGATTTACAAAATTTCAGCGTATGTCAAATGGGCTTTAAAAGTTGACATAC	MOBT	TypeFA	-	tet(M),erm(B)	C726	Oral	dorsum of tongue	Lachnoanaerobaculum umeaense	SRS047824	SRS047824_16897	30791	974..22796	T30597
mICE19	17525	39.08	-	ATGTCAACTTTTAAAGCCCATTTGACATACGCTGAAATTTTGTAAATCCCTTGTAACCAAAGGATTTTCTAATGTTTTTTTGACTGTTTCCTGTCGATTTGTACCCCCCTGTTAGATACGGGGGGTTAAGT	MOBT	TypeFA	-	tet(M)	C1	Oral	dorsum of tongue	Mogibacterium diversum	SRS143450	SRS143450_4706	29178	349..17873	-
mICE20	22797	37.88	-	TTAACCCCCCGTATCTAACAGGGGGGTACAAATCGACAGGAAACAGTCAAAAAAACATTAGAAAATCCTTTGGTTACAAGGGATTTACAAAATTTCAGCGTATGTCAAATGGGCTTTAAAAGTTGACATAC	MOBT	TypeFA	-	tet(M),erm(B)	C4	Oral	buccal mucosa	Streptococcus australis	SRS015592	SRS015592_9036	23665	456..23252	-
mICE21	17526	39.13	-	TTAACCCCCCGTATCTAACAGGGGGGTACAAATCGACAGGAAACAGTCAAAAAAACATTAGAAAATCCTTTGGTTACAAGGGATTTACAAAATTTCAGCGTATGTCAAATGGGCTTTAAAAGTTGACATAC	MOBT	TypeFA	-	tet(M)	C1	Oral	dorsum of tongue	Streptococcus cristatus	SRS018055	SRS018055_10322	18169	436..17961	-
mICE22	17526	39.01	-	ATGTCAACTTTTAAAGCCCATTTGACATACGCTGAAATTTTGTAAATCCCTTGTAACCAAAGGATTTTCTAATGTTTTTTTGACTGTTTCCTGTCGATTTGTACCCCCCTGTTAGATACGGGGGGTTAAGT	MOBT	TypeFA	-	tet(M)	C1	Oral	buccal mucosa	Streptococcus cristatus	SRS018742	SRS018742_21777	18288	376..17901	-
mICE23	22795	37.83	-	TTAACCCCCCGTATCTAACAGGGGGGTACAAATCGACAGGAAACAGTCAAAAAAACATTAGAAAATCCTTTGGTTACAAGGGATTTACAAAATTTCAGCGTATGTCAAATGGGCTTTAAAAGTTGACATAC	MOBT	TypeFA	-	tet(M),erm(B)	C4	Oral	gingiva	Streptococcus cristatus	SRS104368	SRS104368_42853	23308	337..23131	-
mICE24	19714	37.81	-	AAACAGGGGGGTACAAATCGACAGGAAACAGTCAAAAAAACATTAGAAAATCCTTTGGTTACAAGGGATTTACAAAATTTCAGCGTATGTCAAATGGGCTTTAAAAGTTGACATAC	MOBT	TypeFA	-	tet(M)	C791	Oral	buccal mucosa	Streptococcus intermedius	SRS105091	SRS105091_17158	21122	1068..20781	-
mICE25	17523	39.12	-	ATGTCAACTTTTAAAGCCCATTTGACATACGCTGAAATTTTGTAAATCCCTTGTAACCAAAGGATTTTCTAATGTTTTTTTGACTGTTTCCTGTCGATTTGTACCCCCCTGTTAGATACGGGGGGTTAAGT	MOBT	TypeFA	-	tet(M)	C1	Oral	gingiva	Streptococcus intermedius	SRS1054853	SRS1054853_13638	19728	1677..19199	-
mICE26	17436	39.12	-	ATGTCAACTTTTAAAGCCCATTTGACATACGCTGAAATTTTGTAAATCCCTTGTAACCAAAGGATTTTCTAATGTTTTTTTGACTGTTTCCTGTCGATTTGTACCCCCCTGTTAGATACGGGGGGTTAAGT	MOBT	TypeFA	-	tet(M),PD-T4-9	C1	Oral	buccal mucosa	Streptococcus mitis	SRS012918	SRS012918_993	33397	2627..20062	-
mICE27	17526	39.12	-	TTAACCCCCCGTATCTAACAGGGGGGTACAAATCGACAGGAAACAGTCAAAAAAACATTAGAAAATCCTTTGGTTACAAGGGATTTACAAAATTTCAGCGTATGTCAAATGGGCTTTAAAAGTTGACATAC	MOBT	TypeFA	-	tet(M)	C1	Oral	buccal mucosa	Streptococcus mitis	SRS063413	SRS063413_4474	18524	581..18106	-
mICE28	17526	39.12	-	ATGTCAACTTTTAAAGCCCATTTGACATACGCTGAAATTTTGTAAATCCCTTGTAACCAAAGGATTTTCTAATGTTTTTTTGACTGTTTCCTGTCGATTTGTACCCCCCTGTTAGATACGGGGGGTTAAGT	MOBT	TypeFA	-	tet(M)	C1	Oral	dorsum of tongue	Streptococcus mitis	SRS078248	SRS078248_15681	18602	627..18152	-
mICE29	17523	39.12	-	ATGTCAACTTTTAAAGCCCATTTGACATACGCTGAAATTTTGTAAATCCCTTGTAACCAAAGGATTTTCTAATGTTTTTTTGACTGTTTCCTGTCGATTTGTACCCCCCTGTTAGATACGGGGGGTTAAGT	MOBT	TypeFA	-	tet(M)	C1	Oral	buccal mucosa	Streptococcus mitis	SRS144515	SRS144515_3888	19012	477..17999	-
mICE30	17523	39.16	-	ATGTCAACTTTTAAAGCCCATTTGACATACGCTGAAATTTTGTAAATCCCTTGTAACCAAAGGATTTTCTAATGTTTTTTTGACTGTTTCCTGTCGATTTGTACCCCCCTGTTAGATACGGGGGGTTAAGT	MOBT	TypeFA	-	tet(M)	C1	Oral	buccal mucosa	Streptococcus mitis	SRS144761	SRS144761_1737	18363	177..17699	-
mICE31	17526	39.14	-	ATGTCAACTTTTAAAGCCCATTTGACATACGCTGAAATTTTGTAAATCCCTTGTAACCAAAGGATTTTCTAATGTTTTTTTGACTGTTTCCTGTCGATTTGTACCCCCCTGTTAGATACGGGGGGTTAAGT	MOBT	TypeFA	-	tet(M)	C1	Oral	buccal mucosa	Streptococcus mitis	SRS147228	SRS147228_11	21988	3477..21002	-
mICE32	17526	39.13	-	TTAACCCCCCGTATCTAACAGGGGGGTACAAATCGACAGGAAACAGTCAAAAAAACATTAGAAAATCCTTTGGTTACAAGGGATTTACAAAATTTCAGCGTATGTCAAATGGGCTTTAAAAGTTGACATAC	MOBT	TypeFA	-	tet(M)	C1	Oral	buccal mucosa	Streptococcus oralis	SRS016503	SRS016503_4	20108	1573..19098	T30317
mICE33	17523	39.15	-	ATGTCAACTTTTAAAGCCCATTTGACATACGCTGAAATTTTGTAAATCCCTTGTAACCAAAGGATTTTCTAATGTTTTTTTGACTGTTTCCTGTCGATTTGTACCCCCCTGTTAGATACGGGGGGTTAAGT	MOBT	TypeFA	-	tet(M)	C1	Oral	gingiva	Streptococcus oralis	SRS017227	SRS017227_41727	19414	159..17681	T30341
mICE34	30730	37.99	-	TTAACCCCCCGTATCTAACAGGGGGGTACAAATCGACAGGAAACAGTCAAAAAAACATTAGAAAATCCTTTGGTTACAAGGGATTTACAAAATTTCAGCGTATGTCAAATGGGCTTTAAAAGTTGACATAC	MOBT	TypeFA, TypeFATA	-	tet(M)	C496	Oral	gingiva	Streptococcus oralis	SRS019443	SRS019443_845	41423	6419..37148	-
mICE35	17526	39.02	-	ATGTCAACTTTTAAAGCCCATTTGACATACGCTGAAATTTTGTAAATCCCTTGTAACCAAAGGATTTTCTAATGTTTTTTTGACTGTTTCCTGTCGATTTGTACCCCCCTGTTAGATACGGGGGGTTAAGT	MOBT	TypeFA	-	tet(M)	C1	Oral	gingiva	Streptococcus oralis	SRS024504	SRS024504_21204	26493	5629..23154	-
mICE36	20373	38.5	-	ATGTCAACTTTTAAAGCCCATTTGACATACGCTGAAATTTTGTAAATCCCTTGTAACCAAAGGATTTTCTAATGTTTTTTTGACTGTTTCCTGTCGATTTGTACCCCCCTGTTAGATACGGGGGGTTAAGT	MOBT	TypeFA	-	tet(M),erm(B)	C42	Oral	gingiva	Streptococcus oralis	SRS044230	SRS044230_104360	21943	803..21175	-
mICE37	20374	38.49	-	ATGTCAACTTTTAAAGCCCATTTGACATACGCTGAAATTTTGTAAATCCCTTGTAACCAAAGGATTTTCTAATGTTTTTTTGACTGTTTCCTGTCGATTTGTACCCCCCTGTTAGATACGGGGGGTTAAGT	MOBT	TypeFA	-	tet(M),erm(B)	C42	Oral	gingiva	Streptococcus oralis	SRS054196	SRS054196_61636	22551	302..20675	-
mICE38	17526	39.15	-	TTAACCCCCCGTATCTAACAGGGGGGTACAAATCGACAGGAAACAGTCAAAAAAACATTAGAAAATCCTTTGGTTACAAGGGATTTACAAAATTTCAGCGTATGTCAAATGGGCTTTAAAAGTTGACATAC	MOBT	TypeFA	-	tet(M)	C1	Oral	buccal mucosa	Streptococcus oralis	SRS056157	SRS056157_470	20696	1685..19210	-
mICE39	17526	38.98	-	ATGTCAACTTTTAAAGCCCATTTGACATACGCTGAAATTTTGTAAATCCCTTGTAACCAAAGGATTTTCTAATGTTTTTTTGACTGTTTCCTGTCGATTTGTACCCCCCTGTTAGATACGGGGGGTTAAGT	MOBT	TypeFA	-	tet(M)	C1	Oral	gingiva	Streptococcus oralis	SRS058261	SRS058261_24028	64704	31468..48993	-
mICE40	17521	39.17	-	ATGTCAACTTTTAAAGCCCATTTGACATACGCTGAAATTTTGTAAATCTCTTGTAACCAAAGGATTTTCTAATGTTTTTTTGACTGTTTCCTGTCGATTTGTACCCCCCTGTTAGATACGGGGGGTTAAGT	MOBT	TypeFA	-	tet(M)	C1	Oral	gingiva	Streptococcus oralis	SRS064493	SRS064493_14106	18989	1133..18653	T30701
mICE41	20373	38.41	-	ATGTCAACTTTTAAAGCCCATTTGACATACGCTGAAATTTTGTAAATCCCTTGTAACCAAAGGATTTTCTAATGTTTTTTTGACTGTTTCCTGTCGATTTGTACCCCCCTGTTAGATACGGGGGGTTAAGT	MOBT	TypeFA	-	tet(M),erm(B)	C42	Oral	gingiva	Streptococcus oralis	SRS074682	SRS074682_30297	25941	5037..25409	-
mICE42	17523	39.12	-	ATGTCAACTTTTAAAGCCCATTTGACATACGCTGAAATTTTGTAAATCCCTTGTAACCAAAGGATTTTCTAATGTTTTTTTGACTGTTTCCTGTCGATTTGTACCCCCCTGTTAGATACGGGGGGTTAAGT	MOBT	TypeFA	-	tet(M)	C1	Oral	buccal mucosa	Streptococcus oralis	SRS076817	SRS076817_260	40112	17743..35265	-
mICE43	33574	37.76	-	ATGTCAACTTTTAAAGCCCATTTGACATACGCTGAAATTTTGTAAATCCCTTGTAACCAAAGGATTTTCTAATGTTTTTTTGACTGTTTCCTGTCGATTTGTACCCCCCTGTTAGATACGGGGGGTTAAGT	MOBT	TypeFA, TypeFATA	-	tet(M),erm(B)	C62	Oral	gingiva	Streptococcus oralis	SRS076874	SRS076874_18430	37321	2739..36312	-
mICE44	20330	38.49	-	TTAACCCCCCGTATCTAACAGGGGGGTACAAATCGACAGGAAACAGTCAAAAAAACATTAGAAAATCCTTTGGTTACAAGGGATTTACAAAATTTCAGCGTATGTCAAATGGGCTTTAAAAGTTGACATAC	MOBT	TypeFA	-	erm(B),tet(M)	C72	Oral	gingiva	Streptococcus oralis	SRS097918	SRS097918_72916	21403	544..20873	-
mICE45	29388	37.74	-	ATGTCAACTTTTAAAGCCCATTTGACATACGCTGAAATTTTGTAAATCCCTTGTAACCAAAGGATTTTCTAATGTTTTTTTGACTGTTTCCTGTCGATTTGTACCCCCCTGTTAGATACGGGGGGTTAAGT	MOBT	TypeFA, TypeFATA	-	tet(M),erm(B)	C62	Oral	gingiva	Streptococcus oralis	SRS105121	SRS105121_5418	33816	2671..32058	-
mICE46	20877	38.15	-	ATGTCAACTTTTAAAGCCCATTTGACATACGCTGAAATTTTGTAAATCCCTTGTAACCAAAGGATTTTC	MOBT	TypeFA	-	tet(M),erm(B)	C755	Oral	gingiva	Streptococcus oralis	SRS143360	SRS143360_10971	33630	10478..31354	-
mICE47	17525	39.11	-	TTAACCCCCCGTATCTAACAGGGGGGTACAAATCGACAGGAAACAGTCAAAAAAACATTAGAAAATCCTTTGGTTACAAGGGATTTACAAAATTTCAGCGTATGTCAAATGGGCTTTAAAAGTTGACATAC	MOBT	TypeFA	-	tet(M)	C1	Oral	gingiva	Streptococcus oralis	SRS893282	SRS893282_16032	18748	782..18306	-
mICE48	18338	38.95	-	ATGTCAACTTTTAAAGCCCATTTGACATACGCTGAAATTTTGTAAATCCCTTGTAACCAAAGGATTTTCTAATGTTTTTTTGACTGTTTCCTGTCGATTTGTACCCCCCTGTTAGATACGGGGGGTTAAGT	MOBT	TypeFA	-	tet(M)	C10	Oral	buccal mucosa	Streptococcus oralis	SRS893360	SRS893360_1771	22499	3547..21884	-
mICE49	16562	38.88	-	TTAACCCCCCGTATCTAACAGGGGGGTACAAATCGACAGGAAACAGTCAAAAAAACATTAGAAAATCCTTTGGTTACAAGGGATTTACAAAATTTCAGCGTATGTCAAATGGGCTTTAAAAGTTGACATAC	MOBT	TypeFA	-	tet(M)	C1	Oral	gingiva	Streptococcus parasanguinis	SRS057886	SRS057886_16802	17879	108..16669	-
mICE50	21151	38.4	-	TTAACCCCCCGTATCTAACAGGGGGGTACAAATCGACAGGAAACAGTCAAAAAAACATTAGAAAATCCTTTGGTTACAAGGGATTTACAAAATTTCAGCGTATGTCAAATGGGCTTTAAAAGTTGACATAC	MOBT	TypeFA	-	erm(B),tet(M)	C745	Oral	buccal mucosa	Streptococcus pneumoniae	SRS015985	SRS015985_10727	25989	441..21591	-
mICE51	32175	37.89	-	TTAACCCCCCGTATCTAACAGGGGGGTACAAATCGACAGGAAACAGTCAAAAAAACATTAGAAAATCCTTTGGTTACAAGGGATTTACAAAATTTCAGCGTATGTCAAATGGGCTTTAAAAGTTGACATAC	MOBT	TypeFA, TypeFATA	-	erm(B),tet(M)	C72	Oral	gingiva	Streptococcus pneumoniae	SRS148777	SRS148777_17936	35606	6..32180	-
mICE52	17526	39.1	-	TTAACCCCCCGTATCTAACAGGGGGGTACAAATCGACAGGAAACAGTCAAAAAAACATTAGAAAATCCTTTGGTTACAAGGGATTTACAAAATTTCAGCGTATGTCAAATGGGCTTTAAAAGTTGACATAC	MOBT	TypeFA	-	tet(M)	C1	Oral	dorsum of tongue	Streptococcus salivarius	SRS1041119	SRS1041119_2504	19501	480..18005	-
mICE53	17523	39.01	-	TTAACCCCCCGTATCTAACAGGGGGGTACAAATCGACAGGAAACAGTCAAAAAAACATTAGAAAATCCTTTGGTTACAAGGGATTTACAAAATTTCAGCGTATGTCAAATGGGCTTTAAAAGTTGACATAC	MOBT	TypeFA	-	tet(M)	C1	Oral	gingiva	Streptococcus sanguinis	SRS1041117	SRS1041117_30869	18289	337..17859	-
mICE54	24273	36.96	-	ATGTCAACTTTTAAAGCCCATTTGACATACGCTGAAATTTTGTAAATCCCTTGTAACCAAAGGATTTTCTAATGTTTTTTTGACTGTTTCCTGTCGATTTGTACCCCCCTGTTAGA	MOBT	TypeFA	-	tet(M),erm(B),lsa(C)	C648	Oral	palatine tonsil	Streptococcus sp.	SRS143756	SRS143756_2	27160	2783..27055	-
mICE55	16115	38.87	-	ATGTCAACTTTTAAAGCCCATTTGACATACGCTGAAATTTTGTAAATCCCTTGTAACCAAAGGATTTTCTAATGTTTTTTTGACTGTTTCCTGTCGATTTGTACCCCCCTGTTAGATACGGGGGGTTAAGT	MOBT	TypeFA	-	tet(M)	C223	Oral	buccal mucosa	Streptococcus sp.	SRS013239	SRS013239_20905	16600	438..16552	T30174
mICE56	17523	39.01	-	TTAACCCCCCGTATCTAACAGGGGGGTACAAATCGACAGGAAACAGTCAAAAAAACATTAGAAAATCCTTTGGTTACAAGGGATTTACAAAATTTCAGCGTATGTCAAATGGGCTTTAAAAGTTGACATAC	MOBT	TypeFA	-	tet(M)	C1	Oral	dorsum of tongue	Streptococcus sp. oral taxon	SRS886699	SRS886699_4058	21340	370..17892	-
mICE57	17526	39.06	-	TTAACCCCCCGTATCTAACAGGGGGGTACAAATCGACAGGAAACAGTCAAAAAAACATTAGAAAATCCTTTGGTTACAAGGGATTTACAAAATTTCAGCGTATGTCAAATGGGCTTTAAAAGTTGACATAC	MOBT	TypeFA	-	tet(M)	C1	Oral	portion of saliva	Veillonella atypica	SRS014692	SRS014692_9419	18424	604..18129	-
mICE58	20206	38.32	-	ATGTCAACTTTTAAAGCCCATTTGACATACGCTGAAATTTTGTAAATCCCTTGTAACCAAAGGATTTTCTAATGTTTTTTTGACTGTTTCCTGTCGATTTGTACCCCCCTGTTAGATACGGGGGGTTAAGT	MOBT	TypeFA	-	tet(M)	C776	Oral	dorsum of tongue	Veillonella atypica	SRS015537	SRS015537_8484	21823	94..20299	T30264
mICE59	17526	39.13	-	TTAACCCCCCGTATCTAACAGGGGGGTACAAATCGACAGGAAACAGTCAAAAAAACATTAGAAAATCCTTTGGTTACAAGGGATTTACAAAATTTCAGCGTATGTCAAATGGGCTTTAAAAGTTGACATAC	MOBT	TypeFA	-	tet(M)	C1	Oral	dorsum of tongue	Veillonella nakazawae	SRS018473	SRS018473_6054	19732	725..18250	-
mICE60	17526	39.1	-	ATGTCAACTTTTAAAGCCCATTTGACATACGCTGAAATTTTGTAAATCCCTTGTAACCAAAGGATTTTCTAATGTTTTTTTGACTGTTTCCTGTCGATTTGTACCCCCCTGTTAGATACGGGGGGTTAAGT	MOBT	TypeFA	-	tet(M)	C1	Oral	dorsum of tongue	Veillonella nakazawae	SRS018501	SRS018501_19444	19162	305..17830	-
mICE61	17526	39.13	-	ATGTCAACTTTTAAAGCCCATTTGACATACGCTGAAATTTTGTAAATCCCTTGTAACCAAAGGATTTTCTAATGTTTTTTTGACTGTTTCCTGTCGATTTGTACCCCCCTGTTAGATACGGGGGGTTAAGT	MOBT	TypeFA	-	tet(M)	C1	Oral	dorsum of tongue	Veillonella nakazawae	SRS020277	SRS020277_3947	19412	1400..18925	-
mICE62	22794	37.91	-	ATGTCAACTTTTAAAGCCCATTTGACATACGCTGAAATTTTGTAAATCCCTTGTAACCAAAGGATTTTCTAATGTTTTTTTGACTGTTTCCTGTCGATTTGTACCCCCCTGTTAGATACGGGGGGTTAAGT	MOBT	TypeFA	-	RM_Type_II,erm(B),tet(M)	C4	Oral	dorsum of tongue	Veillonella nakazawae	SRS022464	SRS022464_6405	27619	4488..27281	-
mICE63	17523	39.15	-	TTAACCCCCCGTATCTAACAGGGGGGTACAAATCGACAGGAAACAGTCAAAAAAACATTAGAAAATCCTTTGGTTACAAGGGATTTACAAAATTTCAGCGTATGTCAAATGGGCTTTAAAAGTTGACATAC	MOBT	TypeFA	-	tet(M)	C1	Oral	buccal mucosa	Veillonella nakazawae	SRS076870	SRS076870_3662	19147	1225..18747	-
mICE64	17526	39.14	-	TTAACCCCCCGTATCTAACAGGGGGGTACAAATCGACAGGAAACAGTCAAAAAAACATTAGAAAATCCTTTGGTTACAAGGGATTTACAAAATTTCAGCGTATGTCAAATGGGCTTTAAAAGTTGACATAC	MOBT	TypeFA	-	tet(M)	C1	Oral	dorsum of tongue	Veillonella nakazawae	SRS144090	SRS144090_15787	19052	605..18130	-
mICE65	17523	39.1	-	ATGTCAACTTTTAAAGCCCATTTGACATACGCTGAAATTTTGTAAATCCCTTGTAACCAAAGGATTTTCTAATGTTTTTTTGACTGTTTCCTGTCGATTTGTACCCCCCTGTTAGATACGGGGGGTTAAGT	MOBT	TypeFA	-	tet(M)	C1	Oral	gingiva	Veillonella parvula	SRS019276	SRS019276_99054	18678	305..17827	-
mICE66	22799	37.85	-	TTAACCCCCCGTATCTAACAGGGGGGTACAAATCGACAGGAAACAGTCAAAAAAACATTAGAAAATCCTTTGGTTACAAGGGATTTACAAAATTTCAGCGTATGTCAAATGGGCTTTAAAAGTTGACATAC	MOBT	TypeFA	-	tet(M),erm(B)	C4	Oral	gingiva	Veillonella parvula	SRS065310	SRS065310_55659	26215	3242..26040	T30708
mICE67	22794	37.84	-	ATGTCAACTTTTAAAGCCCATTTGACATACGCTGAAATTTTGTAAATCCCTTGTAACCAAAGGATTTTCTAATGTTTTTTTGACTGTTTCCTGTCGATTTGTACCCCCCTGTTAGATACGGGGGGTTAAGT	MOBT	TypeFA	-	erm(B),tet(M)	C4	Oral	gingiva	Veillonella parvula	SRS143036	SRS143036_37412	23532	309..23102	-
mICE68	20069	37.4	-	ATGTCAACTTTTAAAGCCCATTTGACATACGCTGAAATTTTGTAAATCCCTTGTAACCAAAGGATTTTCTAATGTTTTTTTGACTGTTTCCTGTCGATTTGTACCCCCCTGTTAGATACGGGGGGTTAAGT	MOBT, MOBP1	TypeFA	-	tet(M)	C781	Skin	left retroauricular crease	Peptoniphilus harei	SRS078433	SRS078433_2187	21204	226..20294	-
mICE69	29388	37.8	-	TTAACCCCCCGTATCTAACAGGGGGGTACAAATCGACAGGAAACAGTCAAAAAAACATTAGAAAATCCTTTGGTTACAAGGGATTTACAAAATTTCAGCGTATGTCAAATGGGCTTTAAAAGTTGACATAC	MOBT	TypeFA, TypeFATA	-	erm(B),tet(M)	C62	Skin	right retroauricular crease	Streptococcus oralis	SRS078434	SRS078434_121	63387	158..29545	-
mICE70	19252	38.02	-	ATGTCAACTTTTAAAGCCCATTTGACATACGCTGAAATTTTGTAAATCCCTTGTAACCAAAGGATTTTCTAATGTTTTTTTGACTGTTTCCTGTCGATTTGTACCCCCCTGTTAGATACGGGGGGTTAAGT	MOBT, MOBP1	TypeFA	-	tet(M)	C1	Skin	right retroauricular crease	Streptococcus pyogenes	SRS078257	SRS078257_96	24490	170..19421	-
mICE71	17523	38.99	-	TTAACCCCCCGTATCTAACAGGGGGGTACAAATCGACAGGAAACAGTCAAAAAAACATTAGAAAATCCTTTGGTTACAAGGGATTTACAAAATTTCAGCGTATGTCAAATGGGCTTTAAAAGTTGACATAC	MOBT	TypeFA	-	tet(M)	C1	Urogenital	posterior fornix of vagina	Lactobacillus iners	SRS018488	SRS018488_13	214114	33857..51379	-
mICE72	22798	37.86	-	ATGTCAACTTTTAAAGCCCATTTGACATACGCTGAAATTTTGTAAATCCCTTGTAACCAAAGGATTTTCTAATGTTTTTTTGACTGTTTCCTGTCGATTTGTACCCCCCTGTTAGATACGGGGGGGTTAAGT	MOBT	TypeFA	-	erm(B),tet(M)	C4	Urogenital	posterior fornix of vagina	Lactobacillus iners	SRS018535	SRS018535_1	342926	316984..339781	-
mICE74	23043	38.58	-	TTAACCCCCCGTATCTAACAGGGGGGTACAAATCGACAGGAAACAGTCAAAAAAACATTAGAAAATCCTTTGGTTACAAGGGATTTACAAAATTTCAGCGTATGTCAAATGGGCTTTAAAAGTTGACATAC	MOBT	TypeFA	-	tet(M),msr(D),mef(A)	C87	Urogenital	posterior fornix of vagina	Lactobacillus iners	SRS056156	SRS056156_2	61512	38320..61362	-
mICE75	23628	37.88	-	TTAACCCCCCGTATCTAACAGGGGGGTACAAATCGACAGGAAACAGTCAAAAAAACATTAGAAAATCCTTTGGTTACAAGGGATTTACAAAATTTCAGCGTATGTCAAATGGGCTTTAAAAGTTGACATAC	MOBT	TypeFA	-	tet(M),erm(B)	C665	Urogenital	orifice of vagina	Lactobacillus iners	SRS062906	SRS062906_1	136889	33667..57294	-
mICE77	18459	39.1	-	TTAACCCCCCGTATCTAACAGGGGGGTACAAATCGACAGGAAACAGTCAAAAAAACATTAGAAAATCCTTTGGTTACAAGGGATTTACAAAATTTCAGCGTATGTCAAATGGGCTTTAAAAGTTGACATAC	MOBT	TypeFA	-	tet(M)	C810	Urogenital	posterior fornix of vagina	Lactobacillus iners	SRS064666	SRS064666_1	131307	44604..63062	-
mICE78	23695	37.82	-	ATGTCAACTTTTAAAGCCCATTTGACATACGCTGAAATTTTGTAAATCCCTTGTAACCAAAGGATTTTCTAATGTTTTTTTGACTGTTTCCTGTCGATTTGTACCCCCCTGTTAGATACGGGGGGTTAAGT	MOBT	TypeFA	-	erm(B),tet(M)	C660	Urogenital	orifice of vagina	Lactobacillus iners	SRS077206	SRS077206_2	130104	68534..92228	-
mICE79	22695	37.82	-	ATGTCAACTTTTAAAGCCCATTTGACATACGCTGAAATTTTGTAAATCCCTTGTAACCAAAGGATTTTCTAATGTTTTTTTGACTGTTTCCTGTCGATTTGTACCCCCCTGTTAGATACGGGGGGTTAAGT	MOBT	TypeFA	-	erm(B),tet(M)	C4	Urogenital	posterior fornix of vagina	Lactobacillus iners	SRS077210	SRS077210_1	379556	323438..346132	-
mICE80	23797	37.86	-	TTAACCCCCCCGTATCTAACAGGGGGGTACAAATCGACAGGAAACAGTCAAAAAAACATTAGAAAATCCTTTGGTTACAAGGGATTTACAAAATTTCAGCGTATGTCAAATGGGCTTTAAAAGTTGACATAC	MOBT	TypeFA	-	tet(M),erm(B)	C4	Urogenital	posterior fornix of vagina	Lactobacillus iners	SRS098081	SRS098081_2	130008	37695..61491	-
mICE81	22806	37.86	-	TTAACCCCCCGTATCTAACAGGGGGGTACAAATCGACAGGAAACAGTCAAAAAAACATTAGAAAATCCTTTGGTTACAAGGGATTTACAAAATTTCAGCGTATGTCAAATGGGCTTTAAAAGTTGACATAC	MOBT	TypeFA	-	tet(M),erm(B)	C4	Urogenital	posterior fornix of vagina	Lactobacillus iners	SRS1041163	SRS1041163_6157	52338	29244..52049	-
mICE82	23043	38.58	-	ATGTCAACTTTTAAAGCCCATTTGACATACGCTGAAATTTTGTAAATCCCTTGTAACCAAAGGATTTTCTAATGTTTTTTTGACTGTTTCCTGTCGATTTGTACCCCCCTGTTAGATACGGGGGGTTAAGT	MOBT	TypeFA	-	mef(A),msr(D),tet(M)	C87	Urogenital	posterior fornix of vagina	Lactobacillus iners	SRS104195	SRS104195_23	239021	182171..205213	-
mICE83	22786	37.89	-	TTAACCCCCCCGTATCTAACAGGGGGGTACAAATCGACAGGAAACAGTCAAAAAAACATTAGAAAATCCTTTGGTTACAAGGGATTTACAAAATTTCAGCGTATGTCAAATGGGCTTTAAAAGTTGACATAC	MOBT	TypeFA	-	tet(M),erm(B)	C4	Urogenital	posterior fornix of vagina	Lactobacillus iners	SRS104309	SRS104309_18	239696	33515..56300	-
mICE85	17526	38.99	-	TTAACCCCCCGTATCTAACAGGGGGGTACAAATCGACAGGAAACAGTCAAAAAAACATTAGAAAATCCTTTGGTTACAAGGGATTTACAAAATTTCAGCGTATGTCAAATGGGCTTTAAAAGTTGACATAC	MOBT, MOBT	TypeFA	-	tet(M)	C1	Urogenital	vagina	Lactobacillus iners	SRS142957	SRS142957_1	387493	54637..72162	-
mICE88	18526	38.99	-	TTAACCCCCCGTATCTAACAGGGGGGTACAAATCGACAGGAAACAGTCAAAAAAACATTAGAAAATCCTTTGGTTACAAGGGATTTACAAAATTTCAGCGTATGTCAAATGGGCTTTAAAAGTTGACATAC	MOBT, MOBT	TypeFA	-	tet(M)	C1	Urogenital	posterior fornix of vagina	Lactobacillus iners	SRS148423	SRS148423_1	135055	38270..56795	-
mICE89	22797	37.85	-	ATGTCAACTTTTAAAGCCCATTTGACATACGCTGAAATTTTGTAAATCCCTTGTAACCAAAGGATTTTCTAATGTTTTTTTGACTGTTTCCTGTCGATTTGTACCCCCCTGTTAGATACGGGGGGGTTAAGT	MOBT	TypeFA	-	erm(B),tet(M)	C4	Urogenital	posterior fornix of vagina	Lactobacillus iners	SRS149343	SRS149343_53	249638	183362..206158	-
mICE90	22798	37.84	-	TTAACCCCCCGTATCTAACAGGGGGGTACAAATCGACAGGAAACAGTCAAAAAAACATTAGAAAATCCTTTGGTTACAAGGGATTTACAAAATTTCAGCGTATGTCAAATGGGCTTTAAAAGTTGACATAC	MOBT	TypeFA	-	tet(M),erm(B)	C4	Urogenital	posterior fornix of vagina	Lactobacillus iners	SRS893262	SRS893262_79494	44499	20940..43737	-
mICE91	16367	26.55	-	-	MOBQ	TypeT	tRNA-Arg	-	C2	Oral	dorsum of tongue	Fusobacterium pseudoperiodonticum	SRS012983	SRS012983_7444	32344	13943..30309	-
mICE92	16171	26.47	-	-	MOBQ	TypeT	-	-	C2	Oral	buccal mucosa	Fusobacterium pseudoperiodonticum	SRS013945	SRS013945_1119	20113	2033..18203	T30195
mICE93	16039	26.52	-	-	MOBQ	TypeT	-	-	C841	Oral	palatine tonsil	Fusobacterium pseudoperiodonticum	SRS013947	SRS013947_10412	20384	1770..17808	T30197
mICE94	16350	26.68	-	-	MOBQ	TypeT	-	-	C2	Oral	dorsum of tongue	Fusobacterium pseudoperiodonticum	SRS015590	SRS015590_19430	17814	615..16964	-
mICE95	16508	26.64	-	-	MOBQ	TypeT	-	-	C9	Oral	dorsum of tongue	Fusobacterium pseudoperiodonticum	SRS016059	SRS016059_13219	17567	213..16720	-
mICE96	16359	26.36	-	-	MOBQ	TypeT	-	-	C2	Oral	dorsum of tongue	Fusobacterium pseudoperiodonticum	SRS016319	SRS016319_13933	19644	657..17015	T30309
mICE97	13831	26.78	-	-	MOBQ	TypeT	-	-	C2	Oral	dorsum of tongue	Fusobacterium pseudoperiodonticum	SRS016456	SRS016456_5326	16575	1577..15407	-
mICE98	16508	26.63	-	-	MOBQ	TypeT	tRNA-Arg	-	C9	Oral	dorsum of tongue	Fusobacterium pseudoperiodonticum	SRS017381	SRS017381_11111	19850	2907..19414	-
mICE99	16366	26.52	-	-	MOBQ	TypeT	tRNA-Arg	-	C2	Oral	dorsum of tongue	Fusobacterium pseudoperiodonticum	SRS017533	SRS017533_20360	18200	938..17303	T30352
mICE100	16508	26.64	-	-	MOBQ	TypeT	tRNA-Arg	-	C9	Oral	dorsum of tongue	Fusobacterium pseudoperiodonticum	SRS018591	SRS018591_4056	25229	7739..24246	T30380
mICE101	16550	26.59	-	-	MOBQ	TypeT	-	-	C835	Oral	dorsum of tongue	Fusobacterium pseudoperiodonticum	SRS018820	SRS018820_17647	21211	723..17272	-
mICE102	13832	26.75	-	-	MOBQ	TypeT	-	-	C2	Oral	throat	Fusobacterium pseudoperiodonticum	SRS019127	SRS019127_10575	24725	9106..22937	T30419
mICE103	15383	26.56	-	-	MOBQ	TypeT	-	-	C2	Oral	dorsum of tongue	Fusobacterium pseudoperiodonticum	SRS019696	SRS019696_14272	23055	7308..22690	-
mICE104	16367	26.6	-	-	MOBQ	TypeT	tRNA-Arg	-	C2	Oral	dorsum of tongue	Fusobacterium pseudoperiodonticum	SRS020540	SRS020540_6766	23043	1770..18136	-
mICE105	16367	26.52	-	-	MOBQ	TypeT	tRNA-Arg	-	C2	Oral	dorsum of tongue	Fusobacterium pseudoperiodonticum	SRS023557	SRS023557_6856	25729	7379..23745	T30498
mICE106	16343	26.54	-	-	MOBQ	TypeT	tRNA-Arg	-	C840	Oral	dorsum of tongue	Fusobacterium pseudoperiodonticum	SRS043494	SRS043494_14649	29182	12175..28517	-
mICE108	16508	26.65	-	-	MOBQ	TypeT	-	-	C9	Oral	dorsum of tongue	Fusobacterium pseudoperiodonticum	SRS051791	SRS051791_3133	25332	979..17486	T30625
mICE109	13837	26.76	-	-	MOBQ	TypeT	-	-	C2	Oral	dorsum of tongue	Fusobacterium pseudoperiodonticum	SRS063373	SRS063373_16132	18117	2358..16194	-
mICE110	13903	26.82	-	-	MOBQ	TypeT	-	-	C856	Oral	palatine tonsil	Fusobacterium pseudoperiodonticum	SRS063621	SRS063621_6556	14631	566..14468	-
mICE111	18647	26.03	-	-	MOBQ, MOBV	TypeT	-	-	C9	Oral	dorsum of tongue	Fusobacterium pseudoperiodonticum	SRS065299	SRS065299_5530	28210	946..19592	-
mICE112	15373	26.61	-	-	MOBQ	TypeT	-	-	C848	Oral	throat	Fusobacterium pseudoperiodonticum	SRS097905	SRS097905_23468	17870	756..16128	-
mICE113	17067	26.64	-	-	MOBQ	TypeT	tRNA-Arg	-	C829	Oral	buccal mucosa	Fusobacterium pseudoperiodonticum	SRS098616	SRS098616_14325	22645	4636..21702	-
mICE114	15369	26.56	-	-	MOBQ	TypeT	tRNA-Arg	-	C2	Oral	dorsum of tongue	Fusobacterium pseudoperiodonticum	SRS104165	SRS104165_27730	20097	464..15832	-
mICE115	16381	26.46	-	-	MOBQ	TypeT	-	-	C2	Oral	dorsum of tongue	Fusobacterium pseudoperiodonticum	SRS104704	SRS104704_12338	19815	993..17373	-
mICE116	15464	26.77	-	-	MOBQ	TypeT	tRNA-Arg	-	C847	Oral	dorsum of tongue	Fusobacterium pseudoperiodonticum	SRS142896	SRS142896_21979	16680	543..16006	-
mICE117	15382	26.58	-	-	MOBQ	TypeT	-	-	C2	Oral	dorsum of tongue	Fusobacterium pseudoperiodonticum	SRS143423	SRS143423_20030	17420	694..16075	-
mICE118	16500	26.37	-	-	MOBQ	TypeT	tRNA-Arg	-	C9	Oral	dorsum of tongue	Fusobacterium pseudoperiodonticum	SRS146767	SRS146767_21631	18933	1749..18248	-
mICE119	16368	26.65	-	-	MOBQ	TypeT	tRNA-Arg	-	C2	Oral	dorsum of tongue	Fusobacterium pseudoperiodonticum	SRS146785	SRS146785_29515	18178	649..17016	-
mICE120	12493	26.73	attL:1609..1626 (TTATTTTCTTGTATTTC)<br>attR:14084..14101 (TTATTTTCTTGTATTTC)	-	MOBQ	TypeT	tRNA-Arg	-	C2	Oral	dorsum of tongue	Fusobacterium pseudoperiodonticum	SRS146894	SRS146894_20042	16297	1609..14101	-
mICE121	16366	26.62	-	-	MOBQ	TypeT	tRNA-Arg	AbiQ	C2	Oral	dorsum of tongue	Fusobacterium pseudoperiodonticum	SRS147045	SRS147045_4127	22607	3870..20235	-
mICE122	16366	26.65	-	-	MOBQ	TypeT	tRNA-Arg	-	C2	Oral	dorsum of tongue	Fusobacterium pseudoperiodonticum	SRS147120	SRS147120_23983	22157	5436..21801	-
mICE123	16366	26.65	-	-	MOBQ	TypeT	tRNA-Arg	-	C2	Oral	dorsum of tongue	Fusobacterium pseudoperiodonticum	SRS147140	SRS147140_32987	18715	2029..18394	-
mICE124	13973	26.83	-	-	MOBQ	TypeT	-	-	C9	Oral	dorsum of tongue	Fusobacterium pseudoperiodonticum	SRS147244	SRS147244_18999	17330	2471..16443	-
mICE125	13832	26.76	-	-	MOBQ	TypeT	-	-	C2	Oral	dorsum of tongue	Fusobacterium pseudoperiodonticum	SRS147380	SRS147380_22549	18028	1840..15671	-
mICE126	16508	26.63	-	-	MOBQ	TypeT	-	-	C9	Oral	dorsum of tongue	Fusobacterium pseudoperiodonticum	SRS147664	SRS147664_2397	21805	863..17370	-
mICE127	16508	26.64	-	-	MOBQ	TypeT	-	-	C9	Oral	dorsum of tongue	Fusobacterium pseudoperiodonticum	SRS148361	SRS148361_21603	17204	12..16519	-
mICE128	16434	26.54	-	-	MOBQ	TypeT	-	-	C838	Oral	dorsum of tongue	Fusobacterium pseudoperiodonticum	SRS149231	SRS149231_5037	23049	3970..20403	-
mICE129	16503	26.56	-	-	MOBQ	TypeT	tRNA-Arg	AbiQ	C9	Oral	dorsum of tongue	Fusobacterium pseudoperiodonticum	SRS149720	SRS149720_9411	19112	2377..18879	-
mICE130	16508	26.61	-	-	MOBQ	TypeT	-	-	C9	Oral	dorsum of tongue	Fusobacterium pseudoperiodonticum	SRS149961	SRS149961_2783	27834	9825..26332	-
mICE131	45926	42.89	-	-	MOBP1	TypeB	-	-	C3	Gastrointestinal	feces	Bacteroides uniformis	SRS013965	SRS013965_3333	50589	4207..50132	-
mICE132	46160	42.8	-	-	MOBP1	TypeB	-	-	C106	Gastrointestinal	feces	Bacteroides uniformis	SRS014391	SRS014391_18935	50067	3237..49396	-
mICE133	46136	42.54	-	-	MOBP1	TypeB	-	-	C279	Gastrointestinal	feces	Bacteroides uniformis	SRS014923	SRS014923_781	50832	491..46626	T30232
mICE134	46621	42.79	-	-	MOBP1	TypeB	-	-	C3	Gastrointestinal	feces	Bacteroides uniformis	SRS016897	SRS016897_1215	51377	551..47171	-
mICE135	46622	42.8	-	-	MOBP1	TypeB	-	-	C3	Gastrointestinal	feces	Bacteroides uniformis	SRS018541	SRS018541_589	60041	10201..56822	-
mICE136	45464	42.9	-	-	MOBP1	TypeB	-	-	C106	Gastrointestinal	feces	Bacteroides uniformis	SRS019161	SRS019161_12301	49738	45..45508	T30422
mICE137	48918	42.83	-	-	MOBP1	TypeB	-	-	C262	Gastrointestinal	feces	Bacteroides uniformis	SRS019428	SRS019428_1642	68647	7501..56418	-
mICE138	46621	42.79	-	-	MOBP1	TypeB	-	-	C3	Gastrointestinal	feces	Bacteroides uniformis	SRS019808	SRS019808_5588	51090	4247..50867	-
mICE139	46622	42.79	-	-	MOBP1	TypeB	-	-	C3	Gastrointestinal	feces	Bacteroides uniformis	SRS042966	SRS042966_3016	59791	4143..50764	-
mICE140	46386	42.83	-	-	MOBP1	TypeB	-	-	C49	Gastrointestinal	feces	Bacteroides uniformis	SRS050520	SRS050520_925	51459	2566..48951	-
mICE141	46621	42.79	-	-	MOBP1	TypeB	-	-	C3	Gastrointestinal	feces	Bacteroides uniformis	SRS050801	SRS050801_2313	51352	481..47101	-
mICE142	46384	42.83	-	-	MOBP1	TypeB	-	-	C49	Gastrointestinal	feces	Bacteroides uniformis	SRS050974	SRS050974_1306	51545	2584..48967	-
mICE143	46621	42.79	-	-	MOBP1	TypeB	-	-	C3	Gastrointestinal	feces	Bacteroides uniformis	SRS054905	SRS054905_3181	51198	346..46966	-
mICE144	46621	42.79	-	-	MOBP1	TypeB	-	-	C3	Gastrointestinal	feces	Bacteroides uniformis	SRS062716	SRS062716_238	59936	4187..50807	-
mICE145	46621	42.79	-	-	MOBP1	TypeB	-	-	C3	Gastrointestinal	feces	Bacteroides uniformis	SRS063489	SRS063489_1012	54000	104..46724	-
mICE146	46157	42.82	-	-	MOBP1	TypeB	-	-	C50	Gastrointestinal	feces	Bacteroides uniformis	SRS063928	SRS063928_12232	50741	4252..50408	-
mICE147	46621	42.79	-	-	MOBP1	TypeB	-	-	C3	Gastrointestinal	feces	Bacteroides uniformis	SRS074586	SRS074586_1055	51123	4167..50787	-
mICE148	46622	42.79	-	-	MOBP1	TypeB	-	-	C3	Gastrointestinal	feces	Bacteroides uniformis	SRS075716	SRS075716_601	51398	571..47192	-
mICE149	46621	42.78	-	-	MOBP1	TypeB	-	-	C3	Gastrointestinal	feces	Bacteroides uniformis	SRS077024	SRS077024_14081	51336	4207..50827	-
mICE150	46621	42.79	-	-	MOBP1	TypeB	-	-	C3	Gastrointestinal	feces	Bacteroides uniformis	SRS098748	SRS098748_1471	51288	375..46995	-
mICE151	46609	42.79	-	-	MOBP1	TypeB	-	-	C3	Gastrointestinal	feces	Bacteroides uniformis	SRS101268	SRS101268_1160	51056	302..46910	-
mICE152	46621	42.79	-	-	MOBP1	TypeB	-	-	C3	Gastrointestinal	feces	Bacteroides uniformis	SRS1041129	SRS1041129_3051	51121	237..46857	-
mICE153	46621	42.79	-	-	MOBP1	TypeB	-	-	C3	Gastrointestinal	feces	Bacteroides uniformis	SRS1055099	SRS1055099_5911	68436	4207..50827	-
mICE154	46621	42.79	-	-	MOBP1	TypeB	-	-	C3	Gastrointestinal	feces	Bacteroides uniformis	SRS140513	SRS140513_1176	51200	374..46994	-
mICE155	46621	42.78	-	-	MOBP1	TypeB	-	-	C3	Gastrointestinal	feces	Bacteroides uniformis	SRS142890	SRS142890_8033	51264	4240..50860	-
mICE156	46621	42.79	-	-	MOBP1	TypeB	-	-	C3	Gastrointestinal	feces	Bacteroides uniformis	SRS148461	SRS148461_4668	51341	4172..50792	-
mICE157	46384	42.83	-	-	MOBP1	TypeB	-	-	C49	Gastrointestinal	feces	Bacteroides uniformis	SRS148874	SRS148874_5663	50702	1748..48131	-
mICE158	46622	42.79	-	-	MOBP1	TypeB	-	-	C3	Gastrointestinal	feces	Bacteroides uniformis	SRS150029	SRS150029_1647	60104	9146..55767	-
mICE159	46157	42.81	-	-	MOBP1	TypeB	-	-	C50	Nasal	external naris	Bacteroides uniformis	SRS101451	SRS101451_783	50601	4207..50363	-
mICE160	46157	42.82	-	-	MOBP1	TypeB	-	-	C50	Skin	right retroauricular crease	Bacteroides uniformis	SRS101448	SRS101448_18313	50699	347..46503	-
mICE161	46622	42.79	-	-	MOBP1	TypeB	-	-	C3	Urogenital	posterior fornix of vagina	Bacteroides uniformis	SRS147727	SRS147727_108	62559	4207..50828	-
mICE162	12231	40.37	-	TTAACCCCCCGTATCTAACAGGGGGGTACAAATCGACAGGAAACAGTCAAAAAAACATTAGAAAATCCTTTGGTTACAAGGGATTTACAAAATTTCAGCGTATGTCAAATGGGCTTTAAAAGTTGACATAC	MOBT	TypeFA	-	-	C10	Oral	buccal mucosa	Gemella haemolysans	SRS017326	SRS017326_19766	15096	903..13133	-
mICE163	12231	40.36	-	ATGTCAACTTTTAAAGCCCATTTGACATACGCTGAAATTTTGTAAATCCCTTGTAACCAAAGGATTTTCTAATGTTTTTTTGACTGTTTCCTGTCGATTTGTACCCCCCTGTTAGATACGGGGGGTTAAGT	MOBT	TypeFA	-	-	C10	Oral	buccal mucosa	Gemella haemolysans	SRS058075	SRS058075_13	76727	1310..13540	-
mICE164	12231	40.36	-	TTAACCCCCCGTATCTAACAGGGGGGTACAAATCGACAGGAAACAGTCAAAAAAACATTAGAAAATCCTTTGGTTACAAGGGATTTACAAAATTTCAGCGTATGTCAAATGGGCTTTAAAAGTTGACATAC	MOBT	TypeFA	-	-	C10	Oral	buccal mucosa	Gemella haemolysans	SRS144196	SRS144196_21415	14215	873..13103	-
mICE165	16645	37.85	-	TCTAACAGGGGGGTACAAATCGACAGGAAACAGTCAAAAAAACATTAGAAAATCCTTTGGTTACAAGGGATTTACAAAATTTCAGCGTATGTCAAATGGGCTTTAAAAGTTGACATAC	MOBT	TypeFA	-	lsa(C)	C19	Oral	buccal mucosa	Streptococcus agalactiae	SRS051116	SRS051116_868	18293	638..17282	T30621
mICE166	16645	37.85	-	ATGTCAACTTTTAAAGCCCATTTGACATACGCTGAAATTTTGTAAATCCCTTGTAACCAAAGGATTTTCTAATGTTTTTTTGACTGTTTCCTGTCGATTTGTACCCCCCTGTTAGATA	MOBT	TypeFA	-	lsa(C)	C19	Oral	buccal mucosa	Streptococcus agalactiae	SRS101441	SRS101441_30101	20659	1012..17656	-
mICE167	15683	38.59	-	TAACAGGGGGGTACAAATCGACAGGAAACAGTCAAAAAAACATTAGAAAATCCTTTGGTTACAAGGGATTTACAAAATTTCAGCGTATGTCAAATGGGCTTTAAAAGTTGACATAC	MOBT	TypeFA	-	-	C843	Oral	dorsum of tongue	Streptococcus agalactiae	SRS143747	SRS143747_13054	16238	442..16124	-
mICE168	16437	37.75	-	ATGTCAACTTTTAAAGCCCATTTGACATACGCTGAAATTTTGTAAATCCCTTGTAACCAAAGGATTTTCTAATGTTTTTTTGACTGTTTCCTGTCGATTTGTACCCCCCTGTTAGA	MOBT	TypeFA	-	-	C836	Oral	buccal mucosa	Streptococcus agalactiae	SRS149330	SRS149330_1991	17842	1070..17506	-
mICE169	12111	40.35	-	ATGTCAACTTTTAAAGCCCATTTGACATACGCTGAAATTTTGTAAATCCCTTGTAACCAAAGGATTTTCTAATGTTTTTTTGACTGTTTCCTGTCGATTTGTACCCCCCTGTTAGATACGGGGGGTTAAGT	MOBT	TypeFA	-	-	C10	Oral	buccal mucosa	Streptococcus cristatus	SRS075872	SRS075872_7578	14389	1943..14053	-
mICE170	12231	40.37	-	ATGTCAACTTTTAAAGCCCATTTGACATACGCTGAAATTTTGTAAATCCCTTGTAACCAAAGGATTTTCTAATGTTTTTTTGACTGTTTCCTGTCGATTTGTACCCCCCTGTTAGATACGGGGGGTTAAGT	MOBT	TypeFA	-	-	C10	Oral	buccal mucosa	Streptococcus gordonii	SRS077241	SRS077241_10897	14097	1385..13615	-
mICE171	15641	39.02	-	ATGTCAACTTTTAAAGCCCATTTGACATACGCTGAAATTTTGTAAATCCCTTGTAACCAAAGGATTTTCTAATGTTTTTTTGACTGTTTCCTGTCGATTTGTACCCCCCTGTTAGATACGGGGGGTTAAGT	MOBT	TypeFA	-	tet(M)	C844	Oral	gingiva	Streptococcus mitis	SRS019591	SRS019591_23624	19874	136..15776	T30436
mICE172	9500	40.27	-	ATGTCAACTTTTAAAGCCCATTTGACATACGCTGAAATTTTGTAAATCCCTTGTAACCAAAGGATTTTCTAATGTTTTTTTGACTGTTTCCTGTCGATTTGTACCCCCCTGTTAGATACGGGGGGTTAAGT	MOBT	TypeFA	-	-	C4	Oral	buccal mucosa	Streptococcus mitis	SRS046686	SRS046686_19521	10227	392..9891	T30585
mICE173	12231	40.37	-	TTAACCCCCCGTATCTAACAGGGGGGTACAAATCGACAGGAAACAGTCAAAAAAACATTAGAAAATCCTTTGGTTACAAGGGATTTACAAAATTTCAGCGTATGTCAAATGGGCTTTAAAAGTTGACATAC	MOBT	TypeFA	-	-	C10	Oral	buccal mucosa	Streptococcus mitis	SRS143996	SRS143996_55537	13692	441..12671	-
mICE174	16838	38.46	-	TCTAACAGGGGGGTACAAATCGACAGGAAACAGTCAAAAAAACATTAGAAAATCCTTTGGTTACAAGGGATTTACAAAATTTCAGCGTATGTCAAATGGGCTTTAAAAGTTGACATAC	MOBT	TypeFA	-	-	C18	Oral	gingiva	Streptococcus oralis	SRS015947	SRS015947_12606	23884	6045..22882	T30288
mICE175	16838	38.46	-	TAACAGGGGGGTACAAATCGACAGGAAACAGTCAAAAAAACATTAGAAAATCCTTTGGTTACAAGGGATTTACAAAATTTCAGCGTATGTCAAATGGGCTTTAAAAGTTGACATAC	MOBT	TypeFA	-	tet(M)	C18	Oral	buccal mucosa	Streptococcus oralis	SRS148726	SRS148726_587	22031	2208..19045	-
mICE176	16838	38.46	-	TAACAGGGGGGTACAAATCGACAGGAAACAGTCAAAAAAACATTAGAAAATCCTTTGGTTACAAGGGATTTACAAAATTTCAGCGTATGTCAAATGGGCTTTAAAAGTTGACATAC	MOBT	TypeFA	-	-	C18	Oral	gingiva	Streptococcus oralis	SRS148730	SRS148730_16456	37412	20388..37225	-
mICE177	12082	40.1	-	TTAACCCCCCGTATCTAACAGGGGGGTACAAATCGACAGGAAACAGTCAAAAAAACATTAGAAAATCCTTTGGTTACAAGGGATTTACAAAATTTCAGCGTATGTCAAATGGGCTTTAAAAGTTGACATAC	MOBT	TypeFA	-	-	C863	Oral	palatine tonsil	Streptococcus pneumoniae	SRS013947	SRS013947_9228	14692	2310..14391	T30197
mICE178	9503	40.31	-	ATGTCAACTTTTAAAGCCCATTTGACATACGCTGAAATTTTGTAAATCCCTTGTAACCAAAGGATTTTCTAATGTTTTTTTGACTGTTTCCTGTCGATTTGTACCCCCCTGTTAGATACGGGGGGTTAAGT	MOBT	TypeFA	-	erm(B)	C4	Oral	buccal mucosa	Streptococcus pneumoniae	SRS021986	SRS021986_579	13936	1663..11165	-
mICE179	12231	40.34	-	ATGTCAACTTTTAAAGCCCATTTGACATACGCTGAAATTTTGTAAATCCCTTGTAACCAAAGGATTTTCTAATGTTTTTTTGACTGTTTCCTGTCGATTTGTACCCCCCTGTTAGATACGGGGGGTTAAGT	MOBT	TypeFA	-	tet(M)	C10	Oral	buccal mucosa	Streptococcus pneumoniae	SRS146999	SRS146999_909	16175	2518..14748	-
mICE180	17462	37.84	-	ATGTCAACTTTTAAAGCCCATTTGACATACGCTGAAATTTTGTAAATCCCTTGTAACCAAAGGATTTTCTAATGTTTTTTTGACTGTTTCCTGTCGATTTGTACCCCCCTGTTAGA	MOBT	TypeFA	-	tet(M),lsa(C)	C825	Oral	buccal mucosa	Streptococcus sp.	SRS064617	SRS064617_2596	20220	2421..19882	-
mICE181	16644	37.83	-	ATGTCAACTTTTAAAGCCCATTTGACATACGCTGAAATTTTGTAAATCCCTTGTAACCAAAGGATTTTCTAATGTTTTTTTGACTGTTTCCTGTCGATTTGTACCCCCCTGTTAGA	MOBT	TypeFA	-	lsa(C)	C19	Oral	buccal mucosa	Streptococcus sp.	SRS077491	SRS077491_943	19066	1003..17646	-
mICE182	16645	37.71	-	ATGTCAACTTTTAAAGCCCATTTGACATACGCTGAAATTTTGTAAATCCCTTGTAACCAAAGGATTTTCTAATGTTTTTTTGACTGTTTCCTGTCGATTTGTACCCCCCTGTTAGATA	MOBT	TypeFA	-	lsa(C)	C19	Oral	buccal mucosa	Streptococcus sp.	SRS024377	SRS024377_34	18834	1327..17971	T30532
mICE183	16638	37.78	-	TCTAACAGGGGGGTACAAATCGACAGGAAACAGTCAAAAAAACATTAGAAAATCCTTTGGTTACAAGGGATTTACAAAATTTCAGCGTATGTCAAATGGGCTTTAAAAGTTGACATAC	MOBT	TypeFA	-	lsa(C)	C19	Oral	buccal mucosa	Streptococcus sp.	SRS045049	SRS045049_45920	18620	981..17618	T30573
mICE184	17449	37.24	-	TAACAGGGGGGTACAAATCGACAGGAAACAGTCAAAAAAACATTAGAAAATCCTTTGGTTACAAGGGATTTACAAAATTTCAGCGTATGTCAAATGGGCTTTAAAAGTTGACATAC	MOBT	TypeFA	-	-	C826	Oral	dorsum of tongue	Streptococcus sp.	SRS148676	SRS148676_5613	18955	682..18130	-
mICE185	16637	37.81	-	TAACAGGGGGGTACAAATCGACAGGAAACAGTCAAAAAAACATTAGAAAATCCTTTGGTTACAAGGGATTTACAAAATTTCAGCGTATGTCAAATGGGCTTTAAAAGTTGACATAC	MOBT	TypeFA	-	lsa(C)	C19	Oral	buccal mucosa	Streptococcus sp.	SRS893277	SRS893277_9081	18585	960..17596	-
mICE186	16838	38.46	-	ATGTCAACTTTTAAAGCCCATTTGACATACGCTGAAATTTTGTAAATCCCTTGTAACCAAAGGATTTTCTAATGTTTTTTTGACTGTTTCCTGTCGATTTGTACCCCCCTGTTAGA	MOBT	TypeFA	-	-	C18	Oral	buccal mucosa	Streptococcus thermophilus	SRS018925	SRS018925_3004	18991	1818..18655	-
mICE187	16838	38.45	-	TAACAGGGGGGTACAAATCGACAGGAAACAGTCAAAAAAACATTAGAAAATCCTTTGGTTACAAGGGATTTACAAAATTTCAGCGTATGTCAAATGGGCTTTAAAAGTTGACATAC	MOBT	TypeFA	-	-	C18	Oral	gingiva	Streptococcus thermophilus	SRS144707	SRS144707_77360	17361	338..17175	-
mICE188	9503	40.3	-	ATGTCAACTTTTAAAGCCCATTTGACATACGCTGAAATTTTGTAAATCCCTTGTAACCAAAGGATTTTCTAATGTTTTTTTGACTGTTTCCTGTCGATTTGTACCCCCCTGTTAGATACGGGGGGTTAAGT	MOBT	TypeFA	-	-	C4	Oral	buccal mucosa	Streptococcus vestibularis	SRS017537	SRS017537_1333	10277	134..9636	T30353
mICE189	24970	52.75	-	-	MOBP1	TypeFATA	-	-	C632	Oral	dorsum of tongue	Enterocloster bolteae	SRS011115	SRS011115_16935	26732	1588..26557	-
mICE190	25690	52.01	-	-	MOBP1	TypeFATA	-	-	C7	Oral	dorsum of tongue	Enterocloster bolteae	SRS017324	SRS017324_18745	29219	1268..26957	-
mICE191	24838	52	-	-	MOBP1	TypeFATA	-	-	C7	Oral	dorsum of tongue	Enterocloster bolteae	SRS019696	SRS019696_15374	52807	304..25141	-
mICE192	25689	52.01	-	-	MOBP1	TypeFATA	-	-	C7	Oral	dorsum of tongue	Enterocloster bolteae	SRS024107	SRS024107_92634	28647	2278..27966	-
mICE193	27592	49.94	-	-	MOBP1, MOBQ	TypeFATA	-	-	C171	Oral	dorsum of tongue	Enterocloster bolteae	SRS046496	SRS046496_6600	36465	8135..35726	-
mICE194	25539	52.02	-	-	MOBP1	TypeFATA	-	-	C171	Oral	dorsum of tongue	Enterocloster bolteae	SRS047219	SRS047219_23592	44804	222..25760	T30592
mICE195	33517	48.56	-	-	MOBP1	TypeFATA	-	RM_Type_II	C7	Oral	dorsum of tongue	Enterocloster bolteae	SRS053583	SRS053583_10085	48045	7539..41055	-
mICE196	25691	51.82	-	-	MOBP1	TypeFATA	-	-	C7	Oral	dorsum of tongue	Enterocloster bolteae	SRS055177	SRS055177_34565	27760	262..25952	-
mICE197	25691	51.99	-	-	MOBP1	TypeFATA	-	-	C7	Oral	dorsum of tongue	Enterocloster bolteae	SRS075347	SRS075347_36746	34631	255..25945	-
mICE198	25690	52.01	-	-	MOBP1	TypeFATA	-	-	C7	Oral	dorsum of tongue	Enterocloster bolteae	SRS076868	SRS076868_12178	30386	1869..27558	-
mICE199	25690	52.01	-	-	MOBP1	TypeFATA	-	-	C7	Oral	dorsum of tongue	Enterocloster bolteae	SRS143450	SRS143450_31249	29842	705..26394	-
mICE200	25690	52.01	-	-	MOBP1	TypeFATA	-	-	C7	Oral	dorsum of tongue	Enterocloster bolteae	SRS144194	SRS144194_20481	27613	1730..27419	-
mICE201	25684	51.91	-	-	MOBP1	TypeFATA	-	-	C7	Oral	dorsum of tongue	Enterocloster bolteae	SRS148180	SRS148180_6958	31534	2506..28189	-
mICE202	22618	53.03	-	-	MOBP1	TypeFATA	-	-	C7	Oral	dorsum of tongue	Enterocloster bolteae	SRS148514	SRS148514_14123	38804	15948..38565	-
mICE203	25690	52	-	-	MOBP1	TypeFATA	-	-	C7	Oral	dorsum of tongue	Enterocloster bolteae	SRS148973	SRS148973_9700	32854	6594..32283	-
mICE204	25690	52.01	-	-	MOBP1	TypeFATA	-	-	C7	Oral	dorsum of tongue	Enterocloster bolteae	SRS149231	SRS149231_16616	27575	1658..27347	-
mICE205	27973	52.17	-	-	MOBP1, MOBQ	TypeFATA	-	Cas,Shango	C552	Oral	dorsum of tongue	Enterocloster bolteae	SRS149882	SRS149882_206	105103	76327..104299	-
mICE206	27640	55.79	-	-	MOBP1	TypeB	-	-	C16	Gastrointestinal	feces	Alistipes communis	SRS100907	SRS100907_2108	33931	5910..33549	-
mICE207	29066	55.14	-	-	MOBP1	TypeB	-	-	C162	Gastrointestinal	feces	Alistipes finegoldii	SRS017248	SRS017248_355	40469	11134..40199	-
mICE208	29070	55.13	-	-	MOBP1	TypeB	-	-	C162	Gastrointestinal	feces	Alistipes finegoldii	SRS019090	SRS019090_4500	31020	382..29451	-
mICE209	31103	54.44	-	-	MOBP1	TypeB	-	-	C490	Gastrointestinal	feces	Alistipes finegoldii	SRS076876	SRS076876_26	61251	25470..56572	-
mICE210	27641	55.64	-	-	MOBP1	TypeB	-	-	C16	Gastrointestinal	feces	Alistipes onderdonkii	SRS016897	SRS016897_32	30383	1879..29519	-
mICE211	27642	55.62	-	-	MOBP1	TypeB	-	-	C16	Gastrointestinal	feces	Bacteroides fragilis	SRS046502	SRS046502_3458	40303	2249..29890	-
mICE212	34260	53.13	-	-	MOBP1	TypeB	-	-	C398	Gastrointestinal	feces	Bacteroides fragilis	SRS048981	SRS048981_34	55419	4680..38939	-
mICE213	27642	55.56	-	-	MOBP1	TypeB	-	-	C16	Gastrointestinal	feces	Bacteroides ovatus	SRS013951	SRS013951_30531	29915	1950..29591	T30201
mICE214	27645	55.67	-	-	MOBP1	TypeB	-	-	C16	Gastrointestinal	feces	Bacteroides ovatus	SRS054956	SRS054956_8901	61561	3931..31575	T30651
mICE215	29986	54.7	-	-	MOBP1	TypeB	-	-	C506	Gastrointestinal	feces	Bacteroides uniformis	SRS893270	SRS893270_5736	71515	7043..37028	-
mICE216	30018	54.7	-	-	MOBP1	TypeB	-	-	C24	Gastrointestinal	feces	Bacteroides zhangwenhongi	SRS062716	SRS062716_246	35594	1743..31760	-
mICE217	32511	53.84	-	-	MOBP1	TypeB	-	-	C141	Gastrointestinal	feces	Phocaeicola vulgatus	SRS077991	SRS077991_182	38006	1791..34301	-
mICE218	32482	53.55	-	-	MOBP1	TypeB	-	-	C24	Gastrointestinal	feces	Tannerella sp. oral taxon	SRS046810	SRS046810_141	35696	391..32872	-
mICE219	27644	55.67	-	-	MOBP1	TypeB	-	-	C16	Nasal	external naris	Alistipes communis	SRS149591	SRS149591_1775	32174	3220..30863	-
mICE220	34293	53.2	-	-	MOBP1	TypeB	-	-	C133	Oral	dorsum of tongue	Bacteroides ovatus	SRS015590	SRS015590_19566	35883	728..35020	-
mICE221	30018	54.78	-	-	MOBP1	TypeB	-	-	C24	Oral	gingiva	Bacteroides ovatus	SRS056537	SRS056537_31830	37745	5766..35783	-
mICE222	30018	54.67	-	-	MOBP1	TypeB	-	-	C24	Urogenital	posterior fornix of vagina	Bacteroides zhangwenhongi	SRS055018	SRS055018_124	33232	2825..32842	-
mICE223	30283	38.35	-	-	MOBH	TypeG	-	-	C501	Oral	dorsum of tongue	Haemophilus influenzae	SRS015590	SRS015590_20706	32806	1393..31675	-
mICE224	33907	38.13	-	-	MOBH	TypeG	-	-	C136	Oral	dorsum of tongue	Haemophilus parainfluenzae	SRS015762	SRS015762_31140	44199	9890..43796	T30274
mICE225	32763	38.34	-	-	MOBH	TypeG	-	-	C36	Oral	dorsum of tongue	Haemophilus parainfluenzae	SRS017279	SRS017279_11928	47833	10095..42857	-
mICE227	33900	38.17	-	-	MOBH	TypeG	-	-	C136	Oral	dorsum of tongue	Haemophilus parainfluenzae	SRS042131	SRS042131_18677	53447	1170..35069	T30552
mICE228	29675	38.21	-	-	MOBH	TypeG	-	-	C510	Oral	dorsum of tongue	Haemophilus parainfluenzae	SRS044486	SRS044486_11936	64900	16812..46486	T30570
mICE229	30879	38.05	-	-	MOBH	TypeG	-	-	C147	Oral	gingiva	Haemophilus parainfluenzae	SRS058261	SRS058261_81438	52765	15926..46804	-
mICE230	32763	38.34	-	-	MOBH	TypeG	-	-	C36	Oral	gingiva	Haemophilus parainfluenzae	SRS064329	SRS064329_11948	51824	16198..48960	-
mICE231	32763	38.33	-	-	MOBH	TypeG	-	-	C36	Oral	dorsum of tongue	Haemophilus parainfluenzae	SRS065091	SRS065091_8967	49400	322..33084	-
mICE232	30879	38.03	-	-	MOBH	TypeG	-	-	C147	Oral	gingiva	Haemophilus parainfluenzae	SRS075090	SRS075090_21233	53921	15870..46748	-
mICE233	29913	38.22	-	-	MOBH	TypeG	-	-	C158	Oral	dorsum of tongue	Haemophilus parainfluenzae	SRS143726	SRS143726_23620	45083	475..30387	-
mICE234	29913	38.22	-	-	MOBH	TypeG	-	-	C158	Oral	dorsum of tongue	Haemophilus parainfluenzae	SRS143747	SRS143747_16659	44125	458..30370	-
mICE235	27827	37.69	-	-	MOBP1	TypeFATA	-	-	C553	Oral	dorsum of tongue	Streptococcus sp.	SRS015644	SRS015644_7390	31577	3416..31242	T30267
mICE236	27981	37.75	-	-	MOBP1	TypeFATA	-	-	C551	Oral	dorsum of tongue	Streptococcus sp.	SRS017439	SRS017439_30181	31767	1841..29821	T30346
mICE237	28217	36.98	-	-	MOBP1	TypeFATA	-	-	C543	Oral	dorsum of tongue	Streptococcus sp.	SRS017808	SRS017808_29907	36568	7484..35700	T30358
mICE238	28017	37.05	-	-	MOBP1	TypeFATA	-	-	C15	Oral	dorsum of tongue	Streptococcus sp.	SRS019696	SRS019696_22801	39601	561..28577	-
mICE239	26844	37.15	-	-	MOBP1	TypeFATA	-	-	C586	Oral	dorsum of tongue	Streptococcus sp.	SRS075813	SRS075813_43384	31317	4035..30878	-
mICE240	28017	37.05	-	-	MOBP1	TypeFATA	-	-	C15	Oral	dorsum of tongue	Streptococcus sp.	SRS104087	SRS104087_15770	38950	9552..37568	-
mICE241	28017	37.04	-	-	MOBP1	TypeFATA	-	-	C15	Oral	dorsum of tongue	Streptococcus sp.	SRS143310	SRS143310_11723	32757	582..28598	-
mICE242	28017	37.05	-	-	MOBP1	TypeFATA	-	-	C15	Oral	dorsum of tongue	Streptococcus sp.	SRS147980	SRS147980_9887	34471	5854..33870	-
mICE243	28017	37.05	-	-	MOBP1	TypeFATA	-	-	C15	Oral	dorsum of tongue	Streptococcus sp.	SRS148724	SRS148724_21577	35702	7086..35102	-
mICE244	28017	37.05	-	-	MOBP1	TypeFATA	-	-	C15	Oral	dorsum of tongue	Streptococcus sp.	SRS149280	SRS149280_15297	35840	7239..35255	-
mICE245	28017	37.05	-	-	MOBP1	TypeFATA	-	-	C15	Oral	dorsum of tongue	Streptococcus sp.	SRS149328	SRS149328_59642	32379	3803..31819	-
mICE246	22408	41.84	-	-	MOBP1	TypeFATA	-	-	C12	Oral	gingiva	Streptococcus sanguinis	SRS018337	SRS018337_70356	25541	462..22869	T30371
mICE247	22408	41.84	-	-	MOBP1	TypeFATA	-	-	C12	Oral	gingiva	Streptococcus sanguinis	SRS019798	SRS019798_58971	25291	478..22885	-
mICE249	22147	41.97	-	-	MOBP1	TypeFATA	-	-	C211	Oral	gingiva	Streptococcus sanguinis	SRS056447	SRS056447_961	23517	427..22573	-
mICE250	22147	41.96	-	-	MOBP1	TypeFATA	-	-	C211	Oral	gingiva	Streptococcus sanguinis	SRS097907	SRS097907_15227	24761	564..22710	-
mICE252	22408	41.84	-	-	MOBP1	TypeFATA	-	-	C12	Oral	gingiva	Streptococcus sanguinis	SRS1055055	SRS1055055_86560	24550	394..22801	-
mICE253	22408	41.83	-	-	MOBP1	TypeFATA	-	-	C12	Oral	gingiva	Streptococcus sanguinis	SRS143141	SRS143141_14772	24800	446..22853	-
mICE254	22408	41.84	-	-	MOBP1	TypeFATA	-	-	C12	Oral	gingiva	Streptococcus sanguinis	SRS144144	SRS144144_2771	33334	9824..32231	-
mICE255	24371	41.63	-	-	MOBP1	TypeFATA	tRNA-Cys	-	C12	Oral	gingiva	Streptococcus sanguinis	SRS148777	SRS148777_55200	27418	2009..26379	-
mICE256	22408	41.84	-	-	MOBP1	TypeFATA	-	-	C12	Urogenital	vagina	Streptococcus sanguinis	SRS098640	SRS098640_9130	25376	2335..24742	-
mICE257	38111	51.8	-	-	MOBP1	TypeB	-	tet(Q)	C13	Oral	gingiva	Bacteroides coprosuis	SRS018573	SRS018573_11900	46129	7472..45582	T30378
mICE258	42351	52.3	-	-	MOBP1	TypeB	-	tet(Q)	C13	Oral	gingiva	Bacteroides coprosuis	SRS018602	SRS018602_14268	72845	5639..47989	-
mICE259	41007	52.89	-	-	MOBP1	TypeB	-	tet(Q)	C315	Oral	gingiva	Bacteroides fragilis	SRS147871	SRS147871_25968	50604	8747..49753	-
mICE260	43288	51.94	-	-	MOBP1	TypeB	tRNA-Asn	tet(Q)	C13	Oral	gingiva	Bacteroidetes	SRS047590	SRS047590_10195	59384	4722..48009	-
mICE261	42450	52.3	-	-	MOBP1	TypeB	-	tet(Q)	C13	Oral	gingiva	Prevotella intermedia	SRS017387	SRS017387_5528	56526	8277..50726	-
mICE262	52440	50.65	-	-	MOBP1	TypeB	-	tet(Q),erm(F)	C231	Oral	gingiva	Prevotella intermedia	SRS077922	SRS077922_15081	58181	5345..57784	-
mICE263	42332	52.32	-	-	MOBP1	TypeB	-	tet(Q)	C13	Oral	dorsum of tongue	Prevotella jejuni	SRS147541	SRS147541_6531	51547	3878..46209	-
mICE264	42332	52.3	-	-	MOBP1	TypeB	-	tet(Q)	C13	Oral	gingiva	Prevotella oris	SRS012285	SRS012285_14470	47774	3868..46199	T30167
mICE265	42449	52.3	-	-	MOBP1	TypeB	-	tet(Q)	C13	Oral	gingiva	Tannerella forsythia	SRS016092	SRS016092_37552	50399	2711..45159	T30300
mICE266	26916	27.01	-	-	MOBQ	TypeT	-	-	C585	Nasal	external naris	Leptotrichia hongkongensis	SRS1055052	SRS1055052_9281	42854	9962..36877	-
mICE267	26984	27	-	-	MOBQ	TypeT	-	-	C76	Oral	dorsum of tongue	Leptotrichia hongkongensis	SRS018679	SRS018679_10337	63222	16706..43689	-
mICE268	26980	26.99	-	-	MOBQ	TypeT	-	-	C76	Oral	dorsum of tongue	Leptotrichia hongkongensis	SRS104279	SRS104279_31683	42954	322..27301	-
mICE269	27068	26.96	-	-	MOBQ	TypeT	-	-	C175	Oral	dorsum of tongue	Leptotrichia hongkongensis	SRS142896	SRS142896_17171	67761	38077..65144	-
mICE270	21221	26.15	-	-	MOBQ	TypeT	-	-	C175	Oral	dorsum of tongue	Leptotrichia sp. oral taxon	SRS148973	SRS148973_8252	37298	15764..36984	-
mICE271	27029	27.01	-	-	MOBQ	TypeT	-	-	C74	Oral	dorsum of tongue	Leptotrichia trevisanii	SRS043275	SRS043275_11972	57755	12638..39666	-
mICE272	27029	27.01	-	-	MOBQ	TypeT	-	-	C74	Oral	dorsum of tongue	Leptotrichia trevisanii	SRS147712	SRS147712_13197	58106	18092..45120	-
mICE273	27029	27.01	-	-	MOBQ	TypeT	-	-	C74	Oral	dorsum of tongue	Leptotrichia wadei	SRS042589	SRS042589_9788	49814	5254..32282	-
mICE274	26983	26.99	-	-	MOBQ	TypeT	-	-	C76	Oral	dorsum of tongue	Leptotrichia wadei	SRS076951	SRS076951_23976	57371	282..27264	-
mICE275	28913	36.73	-	-	MOBP1	TypeFATA	-	-	C11	Oral	buccal mucosa	Streptococcus pneumoniae	SRS024281	SRS024281_1208	36067	361..29273	-
mICE276	28913	36.77	-	-	MOBP1	TypeFATA	-	-	C11	Oral	buccal mucosa	Streptococcus pneumoniae	SRS057931	SRS057931_12521	43303	7649..36561	-
mICE277	28910	36.76	-	-	MOBP1	TypeFATA	-	-	C11	Oral	gingiva	Streptococcus pneumoniae	SRS064937	SRS064937_18646	37181	439..29348	-
mICE278	28913	36.78	-	-	MOBP1	TypeFATA	-	-	C11	Oral	buccal mucosa	Streptococcus pneumoniae	SRS075927	SRS075927_209	41598	462..29374	-
mICE279	28844	36.83	-	-	MOBP1	TypeFATA	-	-	C11	Oral	buccal mucosa	Streptococcus pneumoniae	SRS077241	SRS077241_5782	36678	5619..34462	-
mICE280	28913	36.73	-	-	MOBP1	TypeFATA	-	-	C11	Oral	buccal mucosa	Streptococcus pneumoniae	SRS078250	SRS078250_5254	35618	5234..34146	-
mICE282	28900	36.73	-	-	MOBP1	TypeFATA	-	-	C11	Oral	gingiva	Streptococcus pneumoniae	SRS144124	SRS144124_52884	30384	480..29379	-
mICE284	20056	39.21	-	-	MOBP1	TypeFATA	-	-	C8	Oral	gingiva	Streptococcus gwangjuense	SRS019387	SRS019387_63474	23386	520..20575	T30430
mICE285	25264	39.81	-	-	MOBP1	TypeFATA	-	-	C8	Oral	buccal mucosa	Streptococcus oralis	SRS014472	SRS014472_945	30094	4396..29659	T30211
mICE286	20060	39.16	-	-	MOBP1	TypeFATA	-	-	C8	Oral	buccal mucosa	Streptococcus oralis	SRS015540	SRS015540_6025	23512	387..20446	-
mICE287	25268	39.67	-	-	MOBP1	TypeFATA	-	-	C8	Oral	buccal mucosa	Streptococcus oralis	SRS019794	SRS019794_468	31392	5540..30807	-
mICE288	20054	39.19	-	-	MOBP1	TypeFATA	-	-	C8	Oral	gingiva	Streptococcus oralis	SRS047126	SRS047126_41779	23580	3060..23113	-
mICE289	25220	39.65	-	-	MOBP1	TypeFATA	-	-	C8	Oral	buccal mucosa	Streptococcus oralis	SRS058105	SRS058105_23160	27681	1926..27145	T30672
mICE290	25268	39.66	-	-	MOBP1	TypeFATA	-	-	C8	Oral	buccal mucosa	Streptococcus oralis	SRS149581	SRS149581_21993	29489	541..25808	-
mICE291	24971	39.57	-	-	MOBP1	TypeFATA	-	-	C8	Oral	buccal mucosa	Streptococcus oralis	SRS893273	SRS893273_20051	25471	422..25392	-
mICE292	20054	39.14	-	-	MOBP1	TypeFATA	-	-	C8	Oral	buccal mucosa	Streptococcus oralis	SRS893276	SRS893276_8809	25385	2829..22882	-
mICE293	16368	26.68	-	-	MOBQ	TypeT	tRNA-Arg	-	C2	Oral	dorsum of tongue	Fusobacterium pseudoperiodonticum	SRS014684	SRS014684_23508	21855	4478..20845	T30223
mICE294	13833	26.86	-	-	MOBQ	TypeT	-	-	C2	Oral	throat	Fusobacterium pseudoperiodonticum	SRS014689	SRS014689_9661	14733	879..14711	T30226
mICE295	16368	26.69	-	-	MOBQ	TypeT	tRNA-Arg	-	C2	Oral	palatine tonsil	Fusobacterium pseudoperiodonticum	SRS019026	SRS019026_14088	25102	929..17296	T30399
mICE296	16754	26.68	-	-	MOBQ	TypeT	tRNA-Arg	-	C2	Oral	throat	Fusobacterium pseudoperiodonticum	SRS019027	SRS019027_12673	17326	78..16831	T30400
mICE297	13834	26.64	-	-	MOBQ	TypeT	-	-	C2	Oral	dorsum of tongue	Fusobacterium pseudoperiodonticum	SRS142527	SRS142527_23906	17290	985..14818	-
mICE298	16368	26.68	-	-	MOBQ	TypeT	-	-	C2	Oral	dorsum of tongue	Fusobacterium pseudoperiodonticum	SRS148724	SRS148724_9367	18072	1324..17691	-
mICE299	16368	26.68	-	-	MOBQ	TypeT	-	AbiQ	C2	Oral	dorsum of tongue	Fusobacterium pseudoperiodonticum	SRS149280	SRS149280_10852	24097	3703..20070	-
mICE300	34040	37.38	-	-	MOBH	TypeG	-	-	C135	Oral	buccal mucosa	Haemophilus parainfluenzae	SRS015592	SRS015592_64	50242	302..34341	-
mICE301	30975	37	-	-	MOBH	TypeG	-	-	C135	Oral	gingiva	Haemophilus parainfluenzae	SRS015596	SRS015596_19887	31216	188..31162	-
mICE302	34750	37.3	-	-	MOBH	TypeG	-	-	C59	Oral	gingiva	Haemophilus parainfluenzae	SRS098057	SRS098057_7202	51207	385..35134	-
mICE304	33521	37.53	-	-	MOBH	TypeG	-	-	C414	Oral	buccal mucosa	Haemophilus parainfluenzae	SRS143608	SRS143608_544	67656	15845..49365	-
mICE306	22896	36.89	-	-	MOBP1	TypeFATA	-	-	C45	Oral	buccal mucosa	Streptococcus mitis	SRS018971	SRS018971_72	29163	5763..28658	T30389
mICE307	22896	36.88	-	-	MOBP1	TypeFATA	-	-	C45	Oral	buccal mucosa	Streptococcus mitis	SRS104706	SRS104706_28	26726	3338..26233	-
mICE308	22953	36.88	-	-	MOBP1	TypeFATA	-	-	C207	Oral	buccal mucosa	Streptococcus mitis	SRS893255	SRS893255_271	29172	4785..27737	-
mICE309	22896	36.87	-	-	MOBP1	TypeFATA	-	-	C45	Oral	buccal mucosa	Streptococcus thermophilus	SRS015921	SRS015921_296	25970	2570..25465	T30285
mICE310	22896	36.86	-	-	MOBP1	TypeFATA	-	-	C45	Oral	buccal mucosa	Streptococcus thermophilus	SRS019073	SRS019073_4831	25716	646..23541	T30410
mICE311	22953	36.88	-	-	MOBP1	TypeFATA	-	-	C207	Oral	buccal mucosa	Streptococcus thermophilus	SRS022532	SRS022532_747	25762	506..23458	T30482
mICE312	30462	42.9	-	-	MOBH	TypeF	-	-	C5	Oral	buccal mucosa	Neisseria meningitidis	SRS015985	SRS015985_10899	37503	6639..37100	-
mICE313	30462	42.9	-	-	MOBH	TypeF	-	-	C5	Oral	dorsum of tongue	Neisseria meningitidis	SRS016002	SRS016002_35604	50251	16880..47341	T30292
mICE314	23063	42.88	-	-	MOBH	TypeF	-	-	C35	Oral	dorsum of tongue	Neisseria meningitidis	SRS020856	SRS020856_26392	30698	28..23090	T30461
mICE315	30462	42.96	-	-	MOBH	TypeF	-	-	C5	Oral	dorsum of tongue	Neisseria meningitidis	SRS023617	SRS023617_33016	41054	10233..40694	T30502
mICE317	30099	42.9	-	-	MOBH	TypeF	-	-	C5	Oral	dorsum of tongue	Neisseria meningitidis	SRS142602	SRS142602_11352	34322	2956..33054	-
mICE318	32563	37.68	-	-	MOBH	TypeG	-	-	C450	Oral	dorsum of tongue	Haemophilus parainfluenzae	SRS016569	SRS016569_25121	48876	15886..48448	T30320
mICE319	33137	37.61	-	-	MOBH	TypeG	-	-	C34	Oral	buccal mucosa	Haemophilus parainfluenzae	SRS018661	SRS018661_133	68723	9960..43096	T30382
mICE320	33124	37.61	-	-	MOBH	TypeG	-	-	C34	Oral	gingiva	Haemophilus parainfluenzae	SRS018665	SRS018665_29414	58405	7050..40173	T30383
mICE321	33111	37.62	-	-	MOBH	TypeG	-	-	C432	Oral	buccal mucosa	Haemophilus parainfluenzae	SRS018742	SRS018742_556	67489	23916..57026	-
mICE322	33124	37.61	-	-	MOBH	TypeG	-	-	C34	Oral	gingiva	Haemophilus parainfluenzae	SRS018750	SRS018750_31869	51108	10458..43581	-
mICE324	40918	33.02	-	-	MOBP1	TypeFATA	tRNA-Glu	-	C14	Oral	buccal mucosa	Streptococcus sp. oral taxon	SRS013239	SRS013239_580	44082	3154..44071	T30174
mICE325	40756	33	-	-	MOBP1	TypeFATA	-	-	C14	Oral	buccal mucosa	Streptococcus sp. oral taxon	SRS014890	SRS014890_86	119502	78590..119345	-
mICE326	40757	33.02	-	-	MOBP1	TypeFATA	-	-	C14	Oral	buccal mucosa	Streptococcus sp. oral taxon	SRS023837	SRS023837_822	44200	132..40888	T30504
mICE327	40922	33.04	-	-	MOBP1	TypeFATA	tRNA-Glu	-	C14	Oral	buccal mucosa	Streptococcus sp. oral taxon	SRS023930	SRS023930_1849	44469	3509..44430	-
mICE328	40913	33.02	-	-	MOBP1	TypeFATA	tRNA-Glu	-	C14	Oral	gingiva	Streptococcus sp. oral taxon	SRS064197	SRS064197_13468	45135	4223..45135	-
mICE330	23115	44.16	-	-	MOBP1	TypeFATA	-	-	C86	Gastrointestinal	feces	Roseburia intestinalis	SRS019693	SRS019693_9885	43161	19488..42602	-
mICE331	23010	44.17	-	-	MOBP1	TypeFATA	-	-	C86	Gastrointestinal	feces	Roseburia intestinalis	SRS046502	SRS046502_5693	43531	168..23177	-
mICE332	22995	44.19	-	-	MOBP1	TypeFATA	-	-	C86	Gastrointestinal	feces	Roseburia intestinalis	SRS053398	SRS053398_27009	28132	38..23032	T30639
mICE333	23796	43.69	-	-	MOBP1	TypeFATA	-	-	C84	Gastrointestinal	feces	Ruminococcus bicirculans	SRS1041139	SRS1041139_4981	26444	2472..26267	-
mICE334	23796	43.65	-	-	MOBP1	TypeFATA	-	-	C84	Gastrointestinal	feces	Ruminococcus bicirculans	SRS147445	SRS147445_192	29024	2834..26629	-
mICE335	23796	43.72	-	-	MOBP1	TypeFATA	-	-	C84	Gastrointestinal	feces	Ruminococcus bicirculans	SRS893172	SRS893172_10292	25915	2105..25900	-
mICE336	35403	56.42	-	-	MOBH	TypeG	-	-	C58	Oral	gingiva	Cardiobacterium hominis	SRS077022	SRS077022_23976	39020	2598..38000	-
mICE337	31350	55.88	-	-	MOBH	TypeG	-	-	C480	Oral	gingiva	Cardiobacterium hominis	SRS1055037	SRS1055037_12013	43274	6266..37615	-
mICE338	31311	55.66	-	-	MOBH	TypeG	-	-	C58	Oral	gingiva	Cardiobacterium hominis	SRS1055073	SRS1055073_14043	51604	9707..41017	-
mICE339	42461	55.71	-	-	MOBH	TypeG	-	-	C302	Oral	gingiva	Cardiobacterium hominis	SRS149647	SRS149647_18087	52042	1267..43727	-
mICE340	31328	55.71	-	-	MOBH	TypeG	-	-	C481	Oral	gingiva	Paracoccus liaowanqingii	SRS075959	SRS075959_27471	40356	8186..39513	-
mICE341	31299	55.94	-	-	MOBH	TypeG	-	-	C58	Oral	gingiva	Proteobacteria	SRS097871	SRS097871_14784	37981	6348..37646	-
mICE342	19303	29	-	-	MOBQ	TypeT	tRNA-Phe	-	C44	Oral	dorsum of tongue	Leptotrichia trevisanii	SRS016456	SRS016456_17509	20963	1509..20811	-
mICE343	19984	29.01	-	-	MOBQ	TypeT	-	-	C196	Oral	dorsum of tongue	Leptotrichia trevisanii	SRS016815	SRS016815_9492	22400	1837..21820	-
mICE344	21321	29.63	-	-	MOBQ	TypeT	tRNA-Phe	-	C44	Oral	dorsum of tongue	Leptotrichia trevisanii	SRS104314	SRS104314_15999	21511	45..21365	-
mICE345	23406	29.1	-	-	MOBQ	TypeT	-	-	C44	Oral	dorsum of tongue	Leptotrichia trevisanii	SRS147980	SRS147980_3693	48876	25284..48689	-
mICE346	24007	29.12	-	-	MOBQ	TypeT	-	-	C196	Oral	dorsum of tongue	Leptotrichia trevisanii	SRS149671	SRS149671_25264	40472	16112..40118	-
mICE347	23752	29.1	-	-	MOBQ	TypeT	tRNA-Phe	-	C85	Oral	dorsum of tongue	Leptotrichia wadei	SRS015209	SRS015209_3210	37661	13033..36784	T30248
mICE348	25036	46.81	-	-	MOBP1	TypeT	-	-	C630	Oral	gingiva	Cardiobacterium hominis	SRS015308	SRS015308_17218	28887	3380..28415	-
mICE349	31609	48.34	attL:12324..12340 (TGGTGCCCGGAGCCGG)<br>attR:43916..43932 (TGGTGCCCGGAGCCGG)	-	MOBP1	TypeT	tRNA-Leu	-	C475	Oral	gingiva	Cardiobacterium hominis	SRS016071	SRS016071_28392	44247	12324..43932	-
mICE350	32486	48.38	attL:187..204 (TGGTGCCCGGAGCCGGA)<br>attR:32655..32672 (TGGTGCCCGGAGCCGGA)	-	MOBP1	TypeT	tRNA-Leu	-	C455	Oral	gingiva	Cardiobacterium hominis	SRS077104	SRS077104_17441	33202	187..32672	-
mICE351	32396	48.36	attL:759..783 (TGGTGCCCGGAGCCGGGGTCGAAC)<br>attR:33130..33154 (TGGTGCCCGGAGCCGGGGTCGAAC)	-	MOBP1	TypeT	tRNA-Leu	-	C64	Oral	gingiva	Cardiobacterium hominis	SRS144096	SRS144096_21787	36071	759..33154	-
mICE353	29992	48.42	-	-	MOBP1	TypeT	tRNA-Leu	-	C64	Oral	gingiva	Cardiobacterium hominis	SRS147106	SRS147106_55813	33239	3128..33119	-
mICE354	40724	44.28	-	-	MOBP1	TypeB	-	ShosTA	C6	Gastrointestinal	feces	Bacteroides ovatus	SRS016056	SRS016056_1562	42508	856..41579	T30297
mICE355	38778	43.46	-	-	MOBP1	TypeB	-	ShosTA	C6	Gastrointestinal	feces	Bacteroides ovatus	SRS046810	SRS046810_135	38833	29..38806	-
mICE356	40295	43.65	-	-	MOBP1	TypeB	-	ShosTA	C6	Gastrointestinal	feces	Bacteroides ovatus	SRS054956	SRS054956_13790	40618	263..40557	T30651
mICE357	40295	43.66	-	-	MOBP1	TypeB	-	ShosTA	C6	Nasal	external naris	Bacteroides ovatus	SRS149591	SRS149591_4509	43022	2667..42961	-
mICE358	39980	43.72	-	-	MOBP1	TypeB	-	ShosTA	C6	Urogenital	posterior fornix of vagina	Bacteroides ovatus	SRS055018	SRS055018_363	40593	584..40563	-
mICE359	35840	46.58	-	-	MOBP1	TypeB	tRNA-Lys	-	C23	Gastrointestinal	feces	Bacteroides fragilis	SRS017248	SRS017248_1615	36236	373..36212	-
mICE360	32520	46.86	-	-	MOBP1	TypeB	tRNA-Lys	-	C23	Gastrointestinal	feces	Bacteroides fragilis	SRS024076	SRS024076_2539	33009	341..32860	-
mICE361	32238	46.87	-	-	MOBP1	TypeB	tRNA-Lys	-	C23	Gastrointestinal	feces	Bacteroides fragilis	SRS054059	SRS054059_5117	33007	680..32917	-
mICE363	32363	46.84	-	-	MOBP1	TypeB	tRNA-Lys	-	C23	Gastrointestinal	feces	Bacteroides fragilis	SRS1041130	SRS1041130_3597	35207	2845..35207	-
mICE364	36202	37.48	-	-	MOBH	TypeG	-	-	C55	Oral	dorsum of tongue	Haemophilus influenzae	SRS052227	SRS052227_12651	53807	16277..52478	T30630
mICE365	36176	37.45	-	-	MOBH	TypeG	-	-	C55	Oral	dorsum of tongue	Haemophilus influenzae	SRS142680	SRS142680_47280	52777	350..36525	-
mICE366	33857	38.14	-	-	MOBH	TypeG	-	-	C407	Oral	gingiva	Haemophilus parainfluenzae	SRS017304	SRS017304_19407	50028	15814..49670	T30343
mICE367	40891	37.11	-	-	MOBH	TypeG	-	-	C318	Oral	gingiva	Haemophilus parainfluenzae	SRS043867	SRS043867_4517	188342	98564..139454	-
mICE368	37510	37.55	-	-	MOBH	TypeG	-	-	C55	Oral	gingiva	Haemophilus parainfluenzae	SRS052604	SRS052604_12235	80317	22854..60363	T30631
mICE369	31898	48.27	attL:1576..1592 (TGGTGCCCGGAGCCGG)<br>attR:33457..33473 (TGGTGCCCGGAGCCGG)	-	MOBP1	TypeT	tRNA-Leu	Borvo	C37	Oral	gingiva	Cardiobacterium hominis	SRS042984	SRS042984_50141	33629	1576..33473	T30558
mICE370	24334	46.55	-	-	MOBP1	TypeT	-	Borvo	C37	Oral	gingiva	Cardiobacterium hominis	SRS104519	SRS104519_42210	25767	315..24648	-
mICE371	32011	48.31	attL:1622..1638 (TGGTGCCCGGAGCCGG)<br>attR:33616..33632 (TGGTGCCCGGAGCCGG)	-	MOBP1	TypeT	tRNA-Leu	Borvo	C463	Oral	gingiva	Cardiobacterium hominis	SRS144000	SRS144000_133863	33924	1622..33632	-
mICE372	31898	48.28	attL:13797..13813 (TGGTGCCCGGAGCCGG)<br>attR:45678..45694 (TGGTGCCCGGAGCCGG)	-	MOBP1	TypeT	tRNA-Leu	-	C37	Oral	gingiva	Cardiobacterium hominis	SRS146878	SRS146878_30460	49689	13797..45694	-
mICE373	31898	48.28	attL:1683..1699 (TGGTGCCCGGAGCCGG)<br>attR:33564..33580 (TGGTGCCCGGAGCCGG)	-	MOBP1	TypeT	tRNA-Leu	Borvo	C37	Oral	gingiva	Haemophilus parainfluenzae	SRS104539	SRS104539_47315	39279	1683..33580	-
mICE374	20610	44.66	-	CCCCTCGTATCTAACAGAGGGGTACAAATCGACAGACAACAACCAAACAACAGGGCAAAATCCCACGGTACACAAGGGATTTTCCCCATATCCGGCGTGTGTCAACAAGGCTCTGAAAGTTGACATAC	MOBT	TypeFA	-	-	C26	Gastrointestinal	feces	Clostridioides difficile	SRS074586	SRS074586_5183	22259	1515..22124	-
mICE375	20598	44.6	-	ATGTCAACTTTCAGAGCCTTGTTGACACACGCCGGATATGGGGAAAATCCCTTGTGTACCGTGGGATTCTGCCCTGTTGTTTGGTTGTTGTCTGTCGATTTGTACCCCTCTGTTAGATACGAGGGGTT	MOBT	TypeFA	-	-	C26	Gastrointestinal	feces	Enterococcus faecium	SRS013940	SRS013940_13383	22390	152..20749	-
mICE376	24921	43.64	-	ATGTCAACTTTCAGAGCCTTGTTGACACACGCCGGATATGGGGAAAATCCCTTGTGTACCGTGGGATTCTGCCCTGTTGTTTGGTTGTTGTCTGTCGATTTGTACCCCTCTGTTAGATACGAGGGGTT	MOBT	TypeFA	-	-	C26	Gastrointestinal	feces	Enterococcus faecium	SRS015816	SRS015816_3364	28263	925..25845	-
mICE377	20613	44.74	-	CCCCTCGTATCTAACAGAGGGGTACAAATCGACAGGCAACAACCAAACAACAGGGAAGAATCCCAAGGTACATAAGGGATTTTCCCCATATCTGGCGTGTGTCAACAAGGCTCCTAAAGTTGACATAC	MOBT	TypeFA	-	-	C26	Gastrointestinal	feces	Enterococcus faecium	SRS048262	SRS048262_1666	50869	5317..25929	-
mICE378	20593	44.56	-	-	MOBT	TypeFA	-	-	C26	Gastrointestinal	feces	Enterococcus faecium	SRS074964	SRS074964_5413	42469	18480..39072	-
mICE379	32807	50.7	-	-	MOBP1	TypeB	-	-	C440	Gastrointestinal	feces	Bacteroides ovatus	SRS045645	SRS045645_1714	39799	2227..35033	T30580
mICE380	38324	49.2	-	-	MOBP1	TypeB	-	ShosTA	C6	Gastrointestinal	feces	Bacteroides ovatus	SRS053587	SRS053587_2539	64382	10184..48507	-
mICE381	38324	49.18	-	-	MOBP1	TypeB	-	ShosTA	C6	Gastrointestinal	feces	Bacteroides ovatus	SRS098748	SRS098748_9414	54036	9836..48159	-
mICE382	38326	49.21	-	-	MOBP1	TypeB	-	ShosTA	C6	Gastrointestinal	feces	Bacteroides ovatus	SRS1041138	SRS1041138_1881	55167	12277..50602	-
mICE383	28363	50.14	-	-	MOBP1	TypeB	-	-	C6	Gastrointestinal	feces	Bacteroides ovatus	SRS104485	SRS104485_74	43352	13810..42172	-
mICE384	22836	38.14	-	-	MOBP1	TypeFATA	-	-	C693	Oral	dorsum of tongue	Streptococcus mitis	SRS077855	SRS077855_5205	29427	3401..26236	-
mICE385	22893	38.15	-	-	MOBP1	TypeFATA	-	-	C209	Oral	buccal mucosa	Streptococcus mitis	SRS077857	SRS077857_7	41789	16399..39291	-
mICE386	22904	38.14	-	-	MOBP1	TypeFATA	-	-	C209	Oral	buccal mucosa	Streptococcus mitis	SRS143881	SRS143881_266	29407	1038..23941	-
mICE387	22950	38.22	-	-	MOBP1	TypeFATA	-	-	C208	Oral	buccal mucosa	Streptococcus thermophilus	SRS048719	SRS048719_141	26294	2515..25464	T30600
mICE388	22929	38.21	-	-	MOBP1	TypeFATA	-	-	C208	Oral	buccal mucosa	Streptococcus thermophilus	SRS146741	SRS146741_438	26721	3173..26101	-
mICE389	23525	42.73	-	-	MOBP1	TypeFATA	-	-	C27	Oral	gingiva	Streptococcus sanguinis	SRS053630	SRS053630_21413	26215	627..24151	-
mICE393	23525	42.74	-	-	MOBP1	TypeFATA	-	-	C27	Oral	gingiva	Streptococcus sanguinis	SRS147745	SRS147745_3103	82071	32229..55753	-
mICE394	32572	47.38	-	-	MOBP1	TypeB	tRNA-Phe	-	C33	Gastrointestinal	feces	Bacteroides fragilis	SRS014613	SRS014613_667	38056	3423..35994	T30220
mICE395	37206	46.14	-	-	MOBP1	TypeB	tRNA-Phe	-	C123	Gastrointestinal	feces	Bacteroides fragilis	SRS045936	SRS045936_11317	43986	3678..40883	-
mICE396	32572	47.4	-	-	MOBP1	TypeB	tRNA-Phe	-	C33	Gastrointestinal	feces	Bacteroides fragilis	SRS064276	SRS064276_1612	36056	3332..35903	T30698
mICE397	33614	47.36	-	-	MOBP1	TypeB	tRNA-Phe	-	C33	Gastrointestinal	feces	Bacteroides fragilis	SRS076804	SRS076804_13162	44489	8972..42585	-
mICE398	32572	47.4	-	-	MOBP1	TypeB	tRNA-Phe	-	C33	Gastrointestinal	feces	Bacteroides fragilis	SRS142980	SRS142980_3984	44050	11186..43757	-
mICE399	27865	43.1	-	-	MOBH	TypeF	-	-	C5	Oral	dorsum of tongue	Neisseria gonorrhoeae	SRS012279	SRS012279_39344	29588	338..28202	T30166
mICE401	33122	42.52	-	-	MOBH	TypeF	-	PD-Lambda-5	C35	Oral	dorsum of tongue	Neisseria meningitidis	SRS101382	SRS101382_18850	45886	11210..44331	-
mICE402	30471	43.09	-	-	MOBH	TypeF	-	Gabija	C5	Oral	dorsum of tongue	Neisseria meningitidis	SRS150032	SRS150032_2515	39329	3246..33716	-
mICE403	34087	37.16	-	-	MOBH	TypeG	-	-	C32	Oral	buccal mucosa	Haemophilus parainfluenzae	SRS016039	SRS016039_436	64317	19246..53332	T30295
mICE404	34087	37.15	-	-	MOBH	TypeG	-	-	C32	Oral	gingiva	Haemophilus parainfluenzae	SRS016043	SRS016043_19984	62525	17742..51828	T30296
mICE405	34074	37.16	-	-	MOBH	TypeG	-	-	C32	Oral	buccal mucosa	Haemophilus parainfluenzae	SRS016063	SRS016063_33	51949	17505..51578	-
mICE406	34074	37.17	-	-	MOBH	TypeG	-	-	C32	Oral	gingiva	Haemophilus parainfluenzae	SRS016092	SRS016092_7998	64837	17560..51633	T30300
mICE407	42113	36.55	-	-	MOBP1	TypeB	-	-	C29	Gastrointestinal	feces	Bacteroides ovatus	SRS016753	SRS016753_37743	46041	3216..45328	T30326
mICE408	44116	36.35	-	-	MOBP1	TypeB	-	-	C29	Gastrointestinal	feces	Bacteroides ovatus	SRS054956	SRS054956_2553	75346	22661..66776	T30651
mICE410	37747	36.57	-	-	MOBP1	TypeB	-	-	C29	Urogenital	posterior fornix of vagina	Bacteroides ovatus	SRS055018	SRS055018_131	63655	6991..44737	-
mICE411	30769	43.16	-	-	MOBH	TypeF	-	-	C493	Oral	dorsum of tongue	Neisseria meningitidis	SRS012916	SRS012916_16410	47134	15005..45773	-
mICE412	30457	43.13	-	-	MOBH	TypeF	-	-	C5	Oral	dorsum of tongue	Neisseria meningitidis	SRS075404	SRS075404_31847	33900	262..30718	-
mICE413	30457	43.13	-	-	MOBH	TypeF	-	-	C5	Oral	dorsum of tongue	Neisseria meningitidis	SRS075433	SRS075433_16365	34100	3298..33754	-
mICE414	30457	43.13	-	-	MOBH	TypeF	-	-	C5	Oral	dorsum of tongue	Neisseria meningitidis	SRS1041150	SRS1041150_13842	34429	760..31216	-
mICE415	30443	43.09	-	-	MOBH	TypeF	-	-	C5	Oral	dorsum of tongue	Neisseria gonorrhoeae	SRS018055	SRS018055_7225	34668	3154..33596	-
mICE416	30462	43.08	-	-	MOBH	TypeF	-	-	C5	Oral	dorsum of tongue	Neisseria meningitidis	SRS147094	SRS147094_34275	48663	10532..40993	-
mICE417	30459	43.07	-	-	MOBH	TypeF	-	-	C5	Oral	dorsum of tongue	Neisseria meningitidis	SRS147980	SRS147980_15178	41849	7781..38239	-
mICE418	30475	43.12	-	-	MOBH	TypeF	-	-	C5	Oral	dorsum of tongue	Neisseria meningitidis	SRS149078	SRS149078_12868	41462	10325..40799	-
mICE419	35433	37.7	-	-	MOBH	TypeG	-	-	C31	Oral	buccal mucosa	Haemophilus parainfluenzae	SRS019391	SRS019391_1537	138540	51430..86862	T30432
mICE420	35433	37.7	-	-	MOBH	TypeG	-	-	C31	Oral	buccal mucosa	Haemophilus parainfluenzae	SRS019587	SRS019587_4636	67951	23656..59088	T30435
mICE422	35433	37.69	-	-	MOBH	TypeG	-	-	C31	Oral	gingiva	Haemophilus parainfluenzae	SRS147937	SRS147937_45240	54412	3154..38586	-
mICE423	31686	43.56	-	-	MOBP1	TypeFATA	-	-	C38	Gastrointestinal	feces	Clostridioides difficile	SRS042690	SRS042690_12914	32352	86..31771	-
mICE424	26302	43.29	-	-	MOBP1	TypeFATA	-	-	C38	Gastrointestinal	feces	Clostridioides difficile	SRS062654	SRS062654_9854	44178	17383..43684	-
mICE425	26300	43.27	-	-	MOBP1	TypeFATA	-	-	C38	Gastrointestinal	feces	Clostridioides difficile	SRS1055083	SRS1055083_9838	32047	4468..30767	-
mICE426	26301	43.27	-	-	MOBP1	TypeFATA	-	-	C38	Gastrointestinal	feces	Ruminococcus bicirculans	SRS1041038	SRS1041038_9062	152585	17975..44275	-
mICE427	23021	38.32	-	-	MOBP1	TypeFATA	-	-	C205	Oral	buccal mucosa	Streptococcus mitis	SRS144196	SRS144196_1459	29653	6223..29243	-
mICE428	22999	38.26	-	-	MOBP1	TypeFATA	-	-	C686	Oral	gingiva	Streptococcus thermophilus	SRS042984	SRS042984_36131	26206	2654..25652	T30558
mICE429	22850	38.22	-	-	MOBP1	TypeFATA	-	-	C691	Oral	gingiva	Streptococcus thermophilus	SRS077520	SRS077520_82534	26769	3489..26338	-
mICE430	23021	38.32	-	-	MOBP1	TypeFATA	-	-	C205	Oral	gingiva	Streptococcus thermophilus	SRS144237	SRS144237_38394	26316	1063..24083	-
mICE431	28270	33.01	-	-	MOBP1	TypeFATA	-	-	C21	Gastrointestinal	feces	Aeribacillus pallidus	SRS015431	SRS015431_23503	47476	5171..33440	-
mICE432	35003	33.86	-	-	MOBV, MOBP1	TypeFATA	-	-	C21	Gastrointestinal	feces	Clostridioides difficile	SRS013940	SRS013940_21208	48679	2775..37777	-
mICE433	28270	33	-	-	MOBP1	TypeFATA	-	-	C21	Gastrointestinal	feces	Clostridioides difficile	SRS051031	SRS051031_34449	87224	5301..33570	T30620
mICE434	28270	33	-	-	MOBP1	TypeFATA	-	-	C21	Gastrointestinal	feces	Ligilactobacillus salivarius	SRS148721	SRS148721_46616	90887	5242..33511	-
mICE435	43571	44.38	-	-	MOBP1	TypeFATA	-	-	C46	Gastrointestinal	feces	Anaerostipes hadrus	SRS149879	SRS149879_23755	59036	13358..56928	-
mICE436	43572	44.41	-	-	MOBP1	TypeFATA	-	-	C46	Gastrointestinal	feces	Bifidobacterium longum	SRS075021	SRS075021_5885	49814	2442..46013	-
mICE437	50120	44.82	-	-	MOBF, MOBP1	TypeFATA	-	-	C249	Gastrointestinal	feces	Bifidobacterium longum	SRS101433	SRS101433_11429	76128	4093..54212	-
mICE438	43572	44.4	-	-	MOBP1	TypeFATA	-	-	C46	Gastrointestinal	feces	Ruminococcus bicirculans	SRS1041139	SRS1041139_5750	81566	3472..47043	-
mICE439	33177	50.71	-	-	MOBP1	TypeT	-	-	C63	Oral	gingiva	Cardiobacterium hominis	SRS097871	SRS097871_9607	50141	13131..46307	-
mICE440	32182	51.37	-	-	MOBP1	TypeT	-	-	C63	Oral	gingiva	Cardiobacterium hominis	SRS148262	SRS148262_11448	33289	1026..33207	-
mICE441	32077	51.38	-	-	MOBP1	TypeT	-	-	C460	Oral	gingiva	Xanthomonas cassavae	SRS075410	SRS075410_6305	37219	2128..34204	T30712
mICE442	33177	50.72	-	-	MOBP1	TypeT	-	-	C63	Oral	gingiva	Xanthomonas cassavae	SRS143762	SRS143762_25937	41735	5058..38234	-
mICE443	28935	50.07	-	-	MOBP1	TypeT	-	-	C39	Oral	gingiva	-	SRS104320	SRS104320_26655	32157	266..29200	-
mICE444	28935	50.07	-	-	MOBP1	TypeT	-	-	C39	Oral	gingiva	-	SRS142551	SRS142551_10683	31779	2509..31443	-
mICE445	28049	50.37	-	-	MOBP1	TypeT	-	-	C546	Oral	gingiva	Cardiobacterium hominis	SRS075819	SRS075819_8929	36446	2633..30681	-
mICE446	28935	50.07	-	-	MOBP1	TypeT	-	-	C39	Oral	gingiva	Cardiobacterium hominis	SRS148262	SRS148262_68262	31848	2626..31560	-
mICE447	68429	44.17	-	-	MOBV	TypeB	-	-	C61	Gastrointestinal	feces	Butyricimonas virosa	SRS015912	SRS015912_7103	89057	15894..84322	-
mICE448	75820	44.11	-	-	MOBV	TypeB	-	-	C61	Gastrointestinal	feces	Butyricimonas virosa	SRS018984	SRS018984_3996	89886	13948..89767	-
mICE449	68429	44.18	-	-	MOBV	TypeB	-	-	C61	Gastrointestinal	feces	Butyricimonas virosa	SRS019014	SRS019014_2214	88949	15786..84214	-
mICE450	33050	40.21	attL:2820..2852 (GCGCTTCAGGATGGGCTTGAACCAACGACCCC)<br>attR:35837..35869 (GCGCTTCAGGATGGGCTTGAACCAACGACCCC)	-	MOBP1	TypeB	tRNA-Asn	-	C139	Oral	dorsum of tongue	Prevotella intermedia	SRS016225	SRS016225_12150	35996	2820..35869	T30305
mICE451	32492	40.29	attL:10686..10718 (GGGGTCGTTGGTTCAAGCCCATCCTGAAGCGC)<br>attR:43145..43177 (GGGGTCGTTGGTTCAAGCCCATCCTGAAGCGC)	-	MOBP1	TypeB	tRNA-Asn,tRNA-Asn	-	C454	Oral	dorsum of tongue	Prevotella intermedia	SRS018357	SRS018357_7505	46963	10686..43177	T30373
mICE452	33050	40.21	attL:863..895 (GGGGTCGTTGGTTCAAGCCCATCCTGAAGCGC)<br>attR:33880..33912 (GGGGTCGTTGGTTCAAGCCCATCCTGAAGCGC)	-	MOBP1	TypeB	tRNA-Asn	-	C139	Oral	dorsum of tongue	Prevotella intermedia	SRS104384	SRS104384_36144	34437	863..33912	-
mICE454	27281	37.01	-	-	MOBP1	TypeFATA	-	-	C70	Oral	dorsum of tongue	Streptococcus mitis	SRS016529	SRS016529_9104	36160	343..27623	T30318
mICE455	22076	37.05	-	-	MOBP1	TypeFATA	-	-	C70	Oral	dorsum of tongue	Streptococcus mitis	SRS971277	SRS971277_25233	23993	745..22820	-
mICE456	19982	39.19	-	-	MOBP1	TypeFATA	-	-	C80	Oral	dorsum of tongue	Streptococcus oralis	SRS016740	SRS016740_23745	21855	1845..21826	-
mICE457	19982	39.17	-	-	MOBP1	TypeFATA	-	-	C80	Oral	buccal mucosa	Streptococcus oralis	SRS016742	SRS016742_4762	21690	575..20556	-
mICE458	26349	39.48	-	-	MOBP1	TypeFATA	-	-	C80	Oral	buccal mucosa	Streptococcus oralis	SRS024500	SRS024500_11421	30595	3976..30324	-
mICE459	28226	39.19	-	-	MOBP1	TypeFATA	-	-	C25	Oral	buccal mucosa	Streptococcus oralis	SRS017326	SRS017326_278	36088	4359..32584	-
mICE460	21862	38.89	-	-	MOBP1	TypeFATA	-	-	C25	Oral	buccal mucosa	Streptococcus oralis	SRS064996	SRS064996_1425	23781	488..22349	-
mICE462	39660	41.6	-	-	MOBP1	TypeFATA	-	-	C54	Gastrointestinal	feces	Streptococcus pasteurianus	SRS018623	SRS018623_6857	45039	1359..41018	-
mICE463	39660	41.61	-	-	MOBP1	TypeFATA	-	-	C54	Gastrointestinal	feces	Streptococcus pasteurianus	SRS018836	SRS018836_2395	56528	4050..43709	-
mICE464	39660	41.6	-	-	MOBP1	TypeFATA	-	-	C54	Gastrointestinal	feces	Streptococcus pasteurianus	SRS971275	SRS971275_25397	51245	8802..48461	-
mICE465	33301	52.45	-	-	MOBP1	TypeT	-	-	C423	Oral	gingiva	Neisseria mucosa	SRS012989	SRS012989_1267	36954	118..33418	-
mICE466	33346	52.54	-	-	MOBP1	TypeT	-	-	C422	Oral	gingiva	Neisseria mucosa	SRS018929	SRS018929_5788	38750	1659..35004	-
mICE467	32976	52.3	-	-	MOBP1	TypeT	-	-	C436	Oral	gingiva	Neisseria sp. oral taxon	SRS147338	SRS147338_1273	45877	11265..44240	-
mICE468	25812	39.87	-	-	MOBP1	TypeFATA	-	-	C17	Oral	dorsum of tongue	Streptococcus oralis	SRS019270	SRS019270_16273	30107	3854..29665	-
mICE469	25812	39.86	-	-	MOBP1	TypeFATA	-	-	C17	Oral	dorsum of tongue	Streptococcus oralis	SRS104647	SRS104647_7362	31517	1768..27579	-
mICE470	25812	39.89	-	-	MOBP1	TypeFATA	-	-	C611	Oral	throat	Streptococcus oralis	SRS147151	SRS147151_31682	30957	502..26313	-
mICE471	29452	44.55	-	-	MOBH	TypeF	-	-	C30	Oral	gingiva	Neisseria meningitidis	SRS019276	SRS019276_16852	38372	4074..33525	-
mICE472	26299	43.38	-	-	MOBH	TypeF	-	-	C30	Oral	buccal mucosa	Neisseria meningitidis	SRS104649	SRS104649_37818	32157	4130..30428	-
mICE474	24922	37.26	-	-	MOBP1	TypeFATA	-	-	C83	Oral	dorsum of tongue	Streptococcus salivarius	SRS020571	SRS020571_33112	28717	3359..28280	-
mICE475	23826	37.54	-	-	MOBP1	TypeFATA	-	-	C83	Oral	dorsum of tongue	Streptococcus salivarius	SRS063288	SRS063288_25974	25238	438..24263	T30691
mICE476	24922	37.27	-	-	MOBP1	TypeFATA	-	-	C83	Oral	dorsum of tongue	Streptococcus salivarius	SRS893363	SRS893363_13191	32521	1476..26397	-
mICE477	30326	43.02	-	-	MOBH	TypeF	-	-	C150	Oral	dorsum of tongue	Neisseria meningitidis	SRS022143	SRS022143_43696	31853	1283..31608	T30478
mICE478	30272	43.04	-	-	MOBH	TypeF	-	-	C150	Oral	dorsum of tongue	Neisseria meningitidis	SRS049389	SRS049389_15083	61816	9745..40016	T30606
mICE479	24752	42.74	-	-	MOBH	TypeF	-	-	C5	Oral	dorsum of tongue	Neisseria meningitidis	SRS077384	SRS077384_2403	50018	23465..48216	-
mICE480	36998	44.92	-	-	MOBP1	TypeFATA	-	-	C57	Gastrointestinal	feces	Bifidobacterium longum	SRS022609	SRS022609_45267	41537	1057..38054	T30484
mICE481	36998	44.9	-	-	MOBP1	TypeFATA	-	-	C57	Gastrointestinal	feces	Bifidobacterium longum	SRS048060	SRS048060_13078	40994	182..37179	-
mICE482	36995	44.87	-	-	MOBP1	TypeFATA	-	-	C57	Gastrointestinal	feces	Ruminococcus bicirculans	SRS1055056	SRS1055056_10053	52605	8212..45206	-
mICE483	18061	34.97	-	-	MOBT	TypeFA	-	-	C56	Oral	gingiva	Streptococcus oralis	SRS024144	SRS024144_86350	29061	547..18607	T30523
mICE485	37349	34.97	-	-	MOBT	TypeFA	-	-	C56	Skin	right retroauricular crease	Streptococcus oralis	SRS078434	SRS078434_1991	64872	9704..47052	-
mICE486	25244	37.46	-	-	MOBP1	TypeFATA	-	-	C187	Oral	dorsum of tongue	Streptococcus sp.	SRS024277	SRS024277_28703	29344	3613..28856	T30525
mICE487	25247	37.43	-	-	MOBP1	TypeFATA	-	-	C187	Oral	dorsum of tongue	Streptococcus sp.	SRS078248	SRS078248_28162	26292	111..25357	-
mICE488	26528	37.82	-	-	MOBP1	TypeFATA	-	-	C594	Oral	dorsum of tongue	Streptococcus sp.	SRS098612	SRS098612_26618	29035	664..27191	-
mICE489	27933	37.07	-	-	MOBP1	TypeFATA	-	-	C67	Oral	dorsum of tongue	Streptococcus sp.	SRS044486	SRS044486_4374	33458	4680..32612	T30570
mICE490	27933	37.07	-	-	MOBP1	TypeFATA	-	-	C67	Oral	dorsum of tongue	Streptococcus sp.	SRS077092	SRS077092_33297	32762	3957..31889	-
mICE491	27933	37.06	-	-	MOBP1	TypeFATA	-	-	C67	Oral	dorsum of tongue	Streptococcus sp.	SRS105087	SRS105087_34736	29692	530..28462	-
mICE492	34438	37.09	-	-	MOBH	TypeG	-	-	C22	Oral	dorsum of tongue	Haemophilus parainfluenzae	SRS045602	SRS045602_3943	55134	4671..39108	-
mICE493	34438	37.08	-	-	MOBH	TypeG	-	-	C22	Oral	gingiva	Haemophilus parainfluenzae	SRS056090	SRS056090_2704	110318	13870..48307	-
mICE495	25173	38.48	-	-	MOBP1	TypeFATA	tRNA-Arg	-	C82	Oral	gingiva	Streptococcus oralis	SRS144546	SRS144546_6947	28414	968..26140	-
mICE496	24744	38.49	-	-	MOBP1	TypeFATA	-	-	C82	Oral	dorsum of tongue	Streptococcus sanguinis	SRS049389	SRS049389_27848	28792	655..25398	T30606
mICE497	24744	38.49	-	-	MOBP1	TypeFATA	-	-	C82	Oral	buccal mucosa	Streptococcus sanguinis	SRS144542	SRS144542_4275	27674	698..25441	-
mICE498	21743	43.03	-	-	MOBP1	TypeFATA	-	-	C73	Oral	gingiva	Streptococcus sanguinis	SRS050799	SRS050799_28662	24166	469..22211	-
mICE499	21743	43.03	-	-	MOBP1	TypeFATA	-	-	C73	Oral	gingiva	Streptococcus sanguinis	SRS104320	SRS104320_34391	24070	467..22209	-
mICE500	27056	41.67	-	-	MOBP1	TypeFATA	tRNA-Lys	-	C73	Oral	gingiva	Streptococcus sanguinis	SRS148262	SRS148262_70685	32918	467..27522	-
mICE501	68075	50.21	-	-	MOBV	TypeB	-	-	C172	Gastrointestinal	feces	Alistipes finegoldii	SRS104084	SRS104084_3159	123313	10590..78664	-
mICE502	75993	49.62	-	-	MOBV	TypeB	-	-	C385	Gastrointestinal	feces	Bacteroides xylanisolvens	SRS893285	SRS893285_1580	81643	228..76220	-
mICE503	68130	50.21	-	-	MOBV	TypeB	-	-	C172	Nasal	external naris	Bacteroides ovatus	SRS053863	SRS053863_1088	74080	506..68635	-
mICE504	24547	36.89	-	-	MOBP1	TypeFATA	-	-	C190	Oral	dorsum of tongue	Streptococcus gordonii	SRS054807	SRS054807_43846	29886	3045..27591	-
mICE505	24548	36.86	-	-	MOBP1	TypeFATA	-	-	C190	Oral	gingiva	Streptococcus sanguinis	SRS064329	SRS064329_28522	27092	424..24971	-
mICE506	25649	36.93	-	-	MOBP1	TypeFATA	-	-	C614	Oral	dorsum of tongue	Streptococcus sanguinis	SRS143879	SRS143879_17265	27264	442..26090	-
mICE507	39942	52.27	-	-	MOBP1	TypeB	-	tet(Q),AbiD	C324	Oral	gingiva	Alistipes communis	SRS143094	SRS143094_398	42517	872..40813	-
mICE508	42386	51.82	-	-	MOBP1	TypeB	-	AbiD,tet(Q)	C303	Oral	gingiva	Alistipes communis	SRS147184	SRS147184_22677	48490	369..42754	-
mICE509	50266	50.22	-	-	MOBP1	TypeB	-	erm(F),tet(Q),AbiD	C248	Oral	gingiva	Capnocytophaga sp.	SRS058261	SRS058261_14710	125230	65045..115310	-
mICE510	26300	44.93	-	-	MOBP1	TypeB	-	RM_Type_II	C28	Gastrointestinal	feces	Bacteroides fragilis	SRS062701	SRS062701_5179	28395	824..27123	-
mICE511	26300	44.93	-	-	MOBP1	TypeB	-	RM_Type_II	C28	Gastrointestinal	feces	Bacteroides fragilis	SRS1041036	SRS1041036_1722	47363	18025..44324	-
mICE512	26300	44.92	-	-	MOBP1	TypeB	-	RM_Type_II	C28	Gastrointestinal	feces	Bacteroides fragilis	SRS1041144	SRS1041144_6724	62229	12525..38824	-
mICE513	21858	38.73	-	-	MOBP1	TypeFATA	-	-	C66	Oral	dorsum of tongue	Streptococcus oralis	SRS062761	SRS062761_32630	23438	1139..22996	T30684
mICE514	28673	38.61	-	-	MOBP1	TypeFATA	-	-	C66	Oral	dorsum of tongue	Streptococcus oralis	SRS076951	SRS076951_38777	29539	645..29317	-
mICE515	21858	38.73	-	-	MOBP1	TypeFATA	-	-	C66	Oral	dorsum of tongue	Streptococcus oralis	SRS100027	SRS100027_22121	23826	909..22766	-
mICE516	39852	38.32	-	-	MOBH	TypeG	-	-	C326	Oral	dorsum of tongue	Haemophilus parainfluenzae	SRS063288	SRS063288_21857	46416	4382..44233	T30691
mICE517	39902	38.36	-	-	MOBH	TypeG	-	-	C118	Oral	dorsum of tongue	Haemophilus parainfluenzae	SRS105087	SRS105087_26412	46965	6164..46065	-
mICE518	39902	38.36	-	-	MOBH	TypeG	-	-	C118	Oral	dorsum of tongue	Haemophilus parainfluenzae	SRS143850	SRS143850_55197	46965	6164..46065	-
mICE519	27124	39	-	-	MOBP1	TypeFATA	-	-	C71	Nasal	external naris	Streptococcus oralis	SRS077322	SRS077322_32286	31310	689..27812	-
mICE520	27124	39.01	-	-	MOBP1	TypeFATA	-	-	C71	Oral	dorsum of tongue	Streptococcus oralis	SRS075987	SRS075987_29660	32965	709..27832	-
mICE521	27124	39.01	-	-	MOBP1	TypeFATA	-	-	C71	Oral	dorsum of tongue	Streptococcus oralis	SRS142545	SRS142545_10323	32713	445..27568	-
mICE522	33158	37.41	-	-	MOBH	TypeG	-	-	C430	Oral	gingiva	Haemophilus parainfluenzae	SRS076874	SRS076874_17152	63826	14766..47923	-
mICE523	38752	36.92	-	-	MOBH	TypeG	-	-	C119	Oral	buccal mucosa	Haemophilus parainfluenzae	SRS077018	SRS077018_4112	62037	4765..43516	-
mICE524	38754	36.92	-	-	MOBH	TypeG	-	-	C119	Oral	gingiva	Haemophilus parainfluenzae	SRS077022	SRS077022_2423	58632	15909..54662	-
mICE525	35537	55.55	-	-	MOBH	TypeG	-	-	C154	Oral	gingiva	Cardiobacterium hominis	SRS076874	SRS076874_9506	67095	5132..40668	-
mICE526	70767	55.55	-	-	MOBH	TypeG	-	-	C154	Oral	gingiva	Cardiobacterium hominis	SRS104539	SRS104539_8513	76138	3580..74346	-
mICE527	70165	55.55	-	-	MOBH	TypeG	-	-	C526	Oral	gingiva	Cardiobacterium hominis	SRS146878	SRS146878_4924	103005	15448..85612	-
mICE528	21677	36.71	-	-	MOBP1	TypeFATA	-	-	C90	Nasal	external naris	Streptococcus mitis	SRS077322	SRS077322_41457	31311	645..22321	-
mICE529	21677	36.71	-	-	MOBP1	TypeFATA	-	-	C90	Oral	dorsum of tongue	Streptococcus mitis	SRS1055097	SRS1055097_15252	40804	17141..38817	-
mICE530	21677	36.71	-	-	MOBP1	TypeFATA	-	-	C90	Oral	palatine tonsil	Streptococcus mitis	SRS148284	SRS148284_34767	40882	16206..37882	-
mICE531	33994	54.19	-	-	MOBH	TypeG	-	-	C403	Oral	gingiva	Cardiobacterium hominis	SRS078738	SRS078738_37483	56527	20936..54929	-
mICE532	33821	54.52	-	-	MOBH	TypeG	-	-	C138	Oral	gingiva	Cardiobacterium hominis	SRS104177	SRS104177_13462	68281	22846..56666	-
mICE533	33821	54.53	-	-	MOBH	TypeG	-	-	C138	Oral	gingiva	Cardiobacterium hominis	SRS147718	SRS147718_65884	59216	2831..36651	-
mICE534	19495	39.67	-	-	MOBP1	TypeFATA	-	-	C43	Oral	gingiva	Streptococcus oralis	SRS097972	SRS097972_40853	20713	670..20164	-
mICE535	19495	39.67	-	-	MOBP1	TypeFATA	-	-	C43	Oral	gingiva	Streptococcus oralis	SRS144306	SRS144306_89967	21860	555..20049	-
mICE536	24539	40.13	-	-	MOBP1	TypeFATA	-	-	C640	Oral	gingiva	Streptococcus oralis	SRS144707	SRS144707_77357	28011	3135..27673	-
mICE537	37718	39.5	-	-	MOBP1	TypeFATA	-	SAG_RS09105	C91	Oral	gingiva	Streptococcus agalactiae	SRS098057	SRS098057_7857	41125	294..38011	-
mICE538	54040	39.19	-	-	MOBP1	TypeFATA	-	AbiU,mef(A),msr(D),SAG_RS09105	C91	Oral	gingiva	Streptococcus agalactiae	SRS143360	SRS143360_46702	58647	2523..56562	-
mICE539	37718	39.5	-	-	MOBP1	TypeFATA	-	SAG_RS09105	C91	Oral	gingiva	Streptococcus agalactiae	SRS149084	SRS149084_7822	41147	327..38044	-
mICE540	49699	46.77	-	-	MOBP1	TypeB	-	Hachiman	C47	Gastrointestinal	feces	Bacteroides xylanisolvens	SRS1041142	SRS1041142_145	69113	16459..66157	-
mICE541	49018	46.73	-	-	MOBP1	TypeB	-	Hachiman	C47	Gastrointestinal	feces	Bacteroides xylanisolvens	SRS143085	SRS143085_2197	59777	10752..59769	-
mICE542	51449	46.55	-	-	MOBP1	TypeB	tRNA-Gln	Hachiman	C47	Gastrointestinal	feces	Bacteroides xylanisolvens	SRS148970	SRS148970_101	80252	14521..65969	-
mICE543	83849	34.36	-	-	MOBP1	TypeFATA	-	RM_Type_II	C53	Oral	dorsum of tongue	Lachnoanaerobaculum umeaense	SRS143231	SRS143231_5538	150446	51636..135484	-
mICE544	83525	34.47	-	-	MOBP1	TypeFATA	-	RM_Type_II	C53	Oral	dorsum of tongue	Lachnoanaerobaculum umeaense	SRS143253	SRS143253_14479	101185	16141..99665	-
mICE545	58663	35.51	-	-	MOBP1	TypeFATA	-	-	C53	Oral	dorsum of tongue	Lachnoanaerobaculum umeaense	SRS146854	SRS146854_5403	66470	1160..59822	-
mICE546	52050	38.17	-	-	MOBP1	TypeFATA	-	CBASS,SanaTA,SAG_RS09105	C232	Oral	dorsum of tongue	Streptococcus dysgalactiae	SRS147094	SRS147094_7118	57978	1782..53831	-
mICE547	53350	38.14	-	-	MOBP1	TypeFATA	-	CBASS,SanaTA,SAG_RS09105	C227	Oral	buccal mucosa	Streptococcus suis	SRS146979	SRS146979_259	64873	6641..59990	-
mICE549	27728	53.09	-	-	MOBP1	TypeB	-	Lit	C169	Gastrointestinal	feces	Bacteroides fragilis	SRS063928	SRS063928_29	41805	12776..40503	-
mICE550	27746	52.97	-	-	MOBP1	TypeB	-	Lit	C169	Gastrointestinal	feces	Bacteroides thetaiotaomicron	SRS015486	SRS015486_84	74154	12294..40039	-
mICE551	32031	48.41	attL:2804..2820 (TGGTGCCCGGAGCCGG)<br>attR:34818..34834 (TGGTGCCCGGAGCCGG)	-	MOBP1	TypeT	tRNA-Leu	-	C143	Oral	gingiva	Cardiobacterium hominis	SRS015574	SRS015574_48230	34967	2804..34834	T30265
mICE552	24468	46.82	-	-	MOBP1	TypeT	-	-	C143	Oral	gingiva	Cardiobacterium hominis	SRS077520	SRS077520_65504	28878	3638..28105	-
mICE553	31137	48.78	-	-	MOBP1	TypeB	tRNA-Ser	-	C132	Oral	dorsum of tongue	Porphyromonas gingivalis	SRS1055028	SRS1055028_521	42208	9934..41070	-
mICE554	34754	48.81	-	-	MOBP1	TypeB	tRNA-Ser	-	C132	Oral	dorsum of tongue	Prevotella melaninogenica	SRS015644	SRS015644_5024	63363	19750..54503	T30267
mICE555	25848	39.04	-	-	MOBP1	TypeB	-	-	C160	Oral	dorsum of tongue	Bacteroides helcogenes	SRS017751	SRS017751_6454	34610	1966..27813	-
mICE556	29578	38.97	-	-	MOBP1	TypeB	tRNA-Asn	-	C160	Oral	dorsum of tongue	Prevotella intermedia	SRS012279	SRS012279_17908	37566	6689..36266	T30166
mICE557	26030	40.72	-	-	MOBP1	TypeB	tRNA-Lys	-	C179	Gastrointestinal	feces	Bacteroides uniformis	SRS018984	SRS018984_8845	68118	854..26883	-
mICE558	25684	40.75	-	-	MOBP1	TypeB	-	-	C179	Gastrointestinal	feces	Bacteroides xylanisolvens	SRS015890	SRS015890_5830	64434	639..26322	-
mICE559	37492	37.1	-	-	MOBH	TypeG	-	-	C122	Oral	buccal mucosa	Haemophilus parainfluenzae	SRS015895	SRS015895_553	60600	9761..47252	T30283
mICE561	29689	38.41	-	-	MOBH	TypeG	-	-	C155	Oral	dorsum of tongue	Haemophilus parainfluenzae	SRS016002	SRS016002_23047	46452	725..30413	T30292
mICE562	30082	38.75	-	-	MOBH	TypeG	-	-	C155	Oral	dorsum of tongue	Haemophilus parainfluenzae	SRS058336	SRS058336_7191	55463	15860..45941	T30676
mICE563	25649	39.89	-	-	MOBP1	TypeFATA	-	-	C185	Oral	gingiva	Streptococcus oralis	SRS016092	SRS016092_9120	30095	464..26112	T30300
mICE565	83640	42.19	-	-	MOBP1	TypeB	-	-	C314	Gastrointestinal	feces	Bacteroides ovatus	SRS143181	SRS143181_2688	126682	12792..96431	-
mICE566	75301	43.22	-	-	MOBP1	TypeB	-	-	C409	Gastrointestinal	feces	Bacteroides thetaiotaomicron	SRS016095	SRS016095_9450	108988	17265..92565	T30301
mICE567	51417	37.69	-	-	MOBH	TypeG	-	-	C94	Oral	gingiva	Haemophilus influenzae	SRS104368	SRS104368_13103	80901	29089..80505	-
mICE568	51345	37.68	-	-	MOBH	TypeG	-	-	C242	Oral	gingiva	Haemophilus parainfluenzae	SRS016200	SRS016200_12378	97196	32136..83480	T30303
mICE569	30320	27.39	-	-	MOBP1	TypeFATA	-	-	C151	Gastrointestinal	feces	Clostridium perfringens	SRS016335	SRS016335_36089	35486	4604..34923	T30311
mICE570	30320	27.39	-	-	MOBP1	TypeFATA	-	-	C151	Gastrointestinal	feces	Clostridium perfringens	SRS049164	SRS049164_32215	43626	3069..33388	-
mICE571	30156	47.06	-	-	MOBP1	TypeT	-	-	C503	Gastrointestinal	feces	Klebsiella aerogenes	SRS021219	SRS021219_45974	39825	9570..39725	-
mICE572	30528	46.97	-	-	MOBP1	TypeT	-	-	C499	Gastrointestinal	feces	Turicimonas muris	SRS012902	SRS012902_177	93162	16374..46901	T30168
mICE573	28001	39.15	-	-	MOBP1	TypeFATA	-	-	C168	Oral	buccal mucosa	Streptococcus mitis	SRS893174	SRS893174_4	83347	6643..34643	-
mICE574	28004	39.09	-	-	MOBP1	TypeFATA	-	-	C168	Oral	buccal mucosa	Streptococcus oralis	SRS016600	SRS016600_18050	32946	4406..32409	T30323
mICE575	24415	39.39	-	-	MOBP1	TypeT	-	-	C192	Oral	gingiva	Campylobacter rectus	SRS016876	SRS016876_25437	43357	18659..43073	-
mICE576	24420	39.41	-	-	MOBP1	TypeT	-	-	C192	Oral	gingiva	Campylobacter rectus	SRS075771	SRS075771_28706	51604	10263..34682	-
mICE577	27147	39.65	-	-	MOBP1	TypeB	-	-	C137	Oral	dorsum of tongue	Duncaniella dubosii	SRS016969	SRS016969_36592	33981	3788..30934	-
mICE578	33870	39.48	attL:10667..10699 (GGGGTCGTTGGTTCAAGCCCATCCTGAAGCGC)<br>attR:44504..44536 (GGGGTCGTTGGTTCAAGCCCATCCTGAAGCGC)	-	MOBP1	TypeB	tRNA-Asn	-	C137	Oral	dorsum of tongue	Prevotella intermedia	SRS017007	SRS017007_18801	45560	10667..44536	-
mICE579	35730	37.49	-	-	MOBH	TypeG	-	-	C127	Oral	buccal mucosa	Haemophilus parainfluenzae	SRS017013	SRS017013_40988	44258	8150..43879	T30330
mICE580	35730	37.49	-	-	MOBH	TypeG	-	-	C127	Oral	gingiva	Haemophilus parainfluenzae	SRS017025	SRS017025_17422	51891	390..36119	T30331
mICE581	20473	56.17	-	-	MOBP1	TypeB	-	-	C133	Gastrointestinal	feces	Alistipes finegoldii	SRS017622	SRS017622_195	22302	1465..21937	-
mICE582	22166	55.39	-	-	MOBP1	TypeB	-	-	C141	Gastrointestinal	feces	Alistipes finegoldii	SRS019428	SRS019428_3795	27233	4974..27139	-
mICE583	39300	37.48	-	-	MOBH	TypeG	-	-	C336	Oral	buccal mucosa	Haemophilus parainfluenzae	SRS017630	SRS017630_2	433967	93602..132901	-
mICE584	40564	37.28	-	-	MOBH	TypeG	-	-	C319	Oral	buccal mucosa	Haemophilus parainfluenzae	SRS018359	SRS018359_2652	63455	6627..47190	T30374
mICE585	22483	39.05	-	-	MOBP1	TypeFATA	-	-	C170	Oral	gingiva	Streptococcus mitis	SRS012922	SRS012922_16958	31463	5945..28427	-
mICE586	27647	39.64	-	-	MOBP1	TypeFATA	-	-	C170	Oral	gingiva	Streptococcus mitis	SRS075410	SRS075410_17449	31389	424..28070	T30712
mICE587	27670	43.01	-	-	MOBH	TypeF	-	-	C152	Oral	gingiva	Neisseria meningitidis	SRS018157	SRS018157_10276	75927	40664..68333	T30368
mICE588	30307	43.02	-	-	MOBH	TypeF	-	-	C152	Oral	gingiva	Neisseria meningitidis	SRS047634	SRS047634_185705	36869	4497..34803	T30596
mICE589	30146	47.08	-	-	MOBP1	TypeT	-	-	C81	Gastrointestinal	feces	Turicimonas muris	SRS012969	SRS012969_34068	64139	26932..57077	-
mICE590	30146	47.08	-	-	MOBP1	TypeT	-	-	C81	Gastrointestinal	feces	Turicimonas muris	SRS023526	SRS023526_39396	52915	4781..34926	T30495
mICE591	51054	35.41	-	-	MOBH	TypeG	-	-	C97	Oral	dorsum of tongue	Haemophilus parainfluenzae	SRS018473	SRS018473_28154	70568	292..51345	-
mICE593	19054	33.77	-	-	MOBT	TypeFA	-	-	C800	Oral	gingiva	Streptococcus oralis	SRS018573	SRS018573_10361	27467	300..19353	T30378
mICE594	19390	33.67	-	-	MOBT	TypeFA	-	-	C794	Oral	gingiva	Streptococcus oralis	SRS045197	SRS045197_13878	29097	2410..21799	T30575
mICE595	24114	45.12	-	-	MOBP1	TypeB	tRNA-Ser	-	C166	Gastrointestinal	feces	Prevotella intermedia	SRS142890	SRS142890_31926	28516	242..24355	-
mICE596	28605	44.2	-	-	MOBP1	TypeB	tRNA-Ser	cfxA	C166	Oral	gingiva	Capnocytophaga gingivalis	SRS018616	SRS018616_1948	85035	1110..29714	-
mICE597	32659	54.91	-	-	MOBP1	TypeT	-	-	C444	Oral	gingiva	Neisseria elongata	SRS018616	SRS018616_909	40218	7362..40020	-
mICE598	32785	54.99	-	-	MOBP1	TypeT	tRNA-Met	-	C441	Oral	gingiva	Neisseria elongata	SRS893229	SRS893229_7092	32933	121..32905	-
mICE599	24232	39.25	-	-	MOBP1	TypeT	-	-	C194	Oral	gingiva	Campylobacter rectus	SRS018665	SRS018665_42217	31776	4707..28938	T30383
mICE600	24232	39.25	-	-	MOBP1	TypeT	-	-	C194	Oral	gingiva	Campylobacter rectus	SRS018750	SRS018750_17985	34522	4707..28938	-
mICE601	23299	32.69	-	-	MOBP1	TypeT	-	-	C674	Oral	dorsum of tongue	Campylobacter concisus	SRS019219	SRS019219_13925	33519	278..23576	T30423
mICE602	23586	32.69	-	-	MOBP1	TypeT	-	-	C200	Oral	dorsum of tongue	Campylobacter concisus	SRS049448	SRS049448_13738	35239	4561..28146	-
mICE603	43850	42.3	-	-	MOBH	TypeF	-	Dnd	C109	Gastrointestinal	feces	Paraburkholderia terrae	SRS019267	SRS019267_6986	153430	27335..71184	T30426
mICE604	43849	42.3	-	-	MOBH	TypeF	-	Dnd	C109	Gastrointestinal	feces	Sutterella megalosphaeroides	SRS143342	SRS143342_9166	482479	360572..404420	-
mICE605	23742	38.89	-	-	MOBP1	TypeFATA	-	-	C198	Oral	buccal mucosa	Streptococcus oralis	SRS019272	SRS019272_24986	27254	3079..26820	-
mICE607	27347	41.88	-	-	MOBP1	TypeFATA	-	RM_Type_I,RM_Type_IV	C69	Gastrointestinal	feces	Christensenella minuta	SRS013158	SRS013158_5440	43925	7655..35001	T30169
mICE608	17740	41.75	-	-	MOBP1	TypeFATA	-	-	C69	Gastrointestinal	feces	Christensenella minuta	SRS078419	SRS078419_15405	32168	9475..27214	-
mICE609	25446	39.12	-	-	MOBP1	TypeFATA	-	-	C181	Oral	gingiva	Streptococcus gwangjuense	SRS019494	SRS019494_68096	26014	10..25455	-
mICE610	25749	39.2	-	-	MOBP1	TypeFATA	-	-	C181	Oral	buccal mucosa	Streptococcus oralis	SRS104706	SRS104706_1207	30921	4014..29762	-
mICE611	27782	41.48	-	-	MOBP1	TypeFATA	-	-	C68	Gastrointestinal	feces	Christensenella minuta	SRS019496	SRS019496_14387	32692	4097..31878	-
mICE612	27482	41.74	-	-	MOBP1	TypeFATA	-	RM_Type_I,RM_Type_IV	C569	Gastrointestinal	feces	Christensenella minuta	SRS893292	SRS893292_6484	52925	8696..36177	-
mICE613	29472	41.6	-	-	MOBP1	TypeFATA	-	-	C161	Gastrointestinal	feces	Clostridioides difficile	SRS019496	SRS019496_15956	43254	7929..37400	-
mICE614	29473	41.61	-	-	MOBP1	TypeFATA	-	-	C161	Gastrointestinal	feces	Clostridioides difficile	SRS050998	SRS050998_13389	42408	6315..35787	-
mICE615	32675	49.1	-	-	MOBP1	TypeB	-	ShosTA	C140	Gastrointestinal	feces	Bacteroides caecimuris	SRS019693	SRS019693_2438	33345	597..33271	-
mICE616	32675	49.1	-	-	MOBP1	TypeB	-	ShosTA	C140	Gastrointestinal	feces	Bacteroides caecimuris	SRS104084	SRS104084_5541	33423	597..33271	-
mICE617	123277	47.64	-	-	MOBV, MOBP1	TypeB	-	-	C93	Gastrointestinal	feces	Phocaeicola salanitronis	SRS019693	SRS019693_6747	151464	13645..136921	-
mICE618	123277	47.64	-	-	MOBV, MOBP1	TypeB	-	-	C93	Gastrointestinal	feces	Phocaeicola salanitronis	SRS104084	SRS104084_6923	184323	13695..136971	-
mICE619	28186	51.16	-	-	MOBV	TypeB	-	SanaTA	C544	Gastrointestinal	feces	Bacteroides cellulosilyticus	SRS019787	SRS019787_1977	94847	11110..39295	T30440
mICE620	30739	50.62	-	-	MOBV	TypeB	-	SanaTA	C494	Gastrointestinal	feces	Bacteroides fragilis	SRS886701	SRS886701_5170	58430	4633..35371	-
mICE621	56378	50.2	-	-	MOBQ	TypeT	-	-	C226	Oral	dorsum of tongue	Selenomonas sp. oral taxon	SRS019792	SRS019792_11502	60425	2464..58841	-
mICE622	56377	50.2	-	-	MOBQ	TypeT	-	-	C226	Oral	dorsum of tongue	Selenomonas sp. oral taxon	SRS104915	SRS104915_5125	98423	35170..91546	-
mICE623	64286	34.66	-	TTAACCCCCCGTATCTAACAGGGGGGTACAAATCGACAGGAAACAGTCAAAAAAACATTAGAAAATCCTTTGGTTACAAGGGATTTACAAAATTTCAGCGTATGTCAAATGGGCTTTAAAAGTTGACATAC	MOBP1, MOBT	TypeFA	-	erm(B),tet(M),AbiU,Gabija	C42	Oral	gingiva	Streptococcus sanguinis	SRS020226	SRS020226_4511	85841	3074..67359	T30452
mICE624	80498	34.66	-	ATGTCAACTTTTAAAGCCCATTTGACATACGCTGAAATTTTGTAAATCCCTTGTAACCAAAGGATTTTCTAATGTTTTTTTGACTGTTTCCTGTCGATTTGTACCCCCCTGTTAGATACGGGGGGTTAAGT	MOBT, MOBT, MOBP1	TypeFA, TypeFATA	-	Gabija,RosmerTA,erm(B),tet(M),	C4	Oral	gingiva	Streptococcus sanguinis	SRS063672	SRS063672_105	307974	20220..100717	-
mICE625	47220	49.62	-	-	MOBP1	TypeFATA	-	-	C104	Gastrointestinal	feces	Anaerobutyricum hallii	SRS020394	SRS020394_11631	108166	59730..106949	-
mICE626	46085	50.01	-	-	MOBP1	TypeFATA	-	-	C104	Gastrointestinal	feces	Faecalibacterium prausnitzii	SRS077335	SRS077335_9505	65594	8622..54706	-
mICE627	33429	38.38	-	-	MOBH	TypeG	-	-	C418	Oral	gingiva	Haemophilus influenzae	SRS020862	SRS020862_7037	49893	354..33782	T30463
mICE628	29000	38.5	-	-	MOBH	TypeG	-	-	C525	Oral	dorsum of tongue	Haemophilus influenzae	SRS149720	SRS149720_9551	45408	4672..33671	-
mICE629	18156	45.76	-	-	MOBP1	TypeFATA	-	RM_Type_I	C40	Gastrointestinal	feces	Christensenella minuta	SRS021948	SRS021948_24152	39389	15643..33798	T30469
mICE630	18141	45.78	-	-	MOBP1	TypeFATA	-	RM_Type_I	C40	Gastrointestinal	feces	Clostridioides difficile	SRS104400	SRS104400_33230	44040	8297..26437	-
mICE631	18777	26.37	-	-	MOBQ	TypeT	tmRNA	-	C220	Oral	gingiva	Fusobacterium nucleatum	SRS021960	SRS021960_12193	23137	4101..22877	T30471
mICE632	18767	26.39	-	-	MOBQ	TypeT	tmRNA	-	C220	Oral	gingiva	Fusobacterium nucleatum	SRS024504	SRS024504_7885	36705	712..19478	-
mICE633	42161	42.21	-	-	MOBP1	TypeB	-	RM_Type_II	C111	Oral	dorsum of tongue	Prevotella dentalis	SRS022077	SRS022077_21882	47212	3822..45982	T30474
mICE634	42161	42.21	-	-	MOBP1	TypeB	-	RM_Type_II	C111	Oral	dorsum of tongue	Prevotella melaninogenica	SRS1055063	SRS1055063_23050	57068	223..42383	-
mICE635	26777	39.2	-	-	MOBP1	TypeFATA	-	-	C77	Oral	gingiva	Streptococcus oralis	SRS022725	SRS022725_55218	31323	607..27383	T30489
mICE636	26903	39.25	-	-	MOBP1	TypeFATA	-	-	C77	Oral	gingiva	Streptococcus oralis	SRS053917	SRS053917_47253	32570	668..27570	-
mICE637	22987	58.61	-	-	MOBH	TypeG	-	-	C206	Oral	gingiva	Cardiobacterium hominis	SRS022883	SRS022883_45364	27311	4020..27006	-
mICE638	22987	58.61	-	-	MOBH	TypeG	-	-	C206	Oral	gingiva	Proteobacteria	SRS148472	SRS148472_30031	27043	3809..26795	-
mICE639	19342	42.83	-	-	MOBP1	TypeT	-	-	C218	Oral	gingiva	Treponema sp.	SRS022980	SRS022980_19098	125194	79793..99134	-
mICE640	19337	42.85	-	-	MOBP1	TypeT	-	-	C218	Oral	gingiva	Treponema sp.	SRS022883	SRS022883_47251	60713	7690..27026	-
mICE641	46756	42.65	-	-	MOBP1	TypeB	-	Gao_Tmn	C48	Gastrointestinal	feces	Bacteroides thetaiotaomicron	SRS048307	SRS048307_1958	169006	271..47026	-
mICE642	49040	42.77	-	-	MOBP1	TypeB	-	Gao_Tmn	C258	Gastrointestinal	feces	Bacteroides xylanisolvens	SRS023971	SRS023971_4066	88198	43..49082	T30511
mICE643	34342	40.24	-	-	MOBH	TypeG	tRNA-Lys	-	C393	Oral	buccal mucosa	Abiotrophia defectiva	SRS075815	SRS075815_7029	163686	114426..148767	-
mICE644	33374	40.45	-	-	MOBH	TypeG	tRNA-Lys	-	C420	Oral	gingiva	Pasteurella multocida	SRS024561	SRS024561_32902	40626	7251..40624	T30543
mICE645	65829	46.93	-	-	MOBP1	TypeB	tRNA-Asp	-	C184	Gastrointestinal	feces	Phocaeicola salanitronis	SRS042231	SRS042231_618	66427	464..66292	-
mICE646	64299	47.45	-	-	MOBP1	TypeB	tRNA-Asp	-	C184	Gastrointestinal	feces	Phocaeicola salanitronis	SRS148511	SRS148511_11309	64927	376..64674	-
mICE647	29494	45.75	-	-	MOBP1	TypeB	-	-	C48	Gastrointestinal	feces	Bacteroides xylanisolvens	SRS042284	SRS042284_4744	37608	1959..31452	T30553
mICE648	29495	45.73	-	-	MOBP1	TypeB	-	-	C48	Gastrointestinal	feces	Bacteroides xylanisolvens	SRS149075	SRS149075_19097	69668	5207..34701	-
mICE649	30947	48.09	-	-	MOBP1	TypeB	-	-	C142	Gastrointestinal	feces	Phocaeicola dorei	SRS042600	SRS042600_4268	31231	152..31098	-
mICE650	32054	48.06	-	-	MOBP1	TypeB	-	-	C142	Gastrointestinal	feces	Phocaeicola dorei	SRS150029	SRS150029_2944	34429	2288..34341	-
mICE651	25232	39.73	-	-	MOBP1	TypeFATA	-	-	C8	Oral	buccal mucosa	Streptococcus oralis	SRS042691	SRS042691_6976	29862	437..25668	-
mICE652	21006	39.25	-	-	MOBP1	TypeFATA	-	-	C750	Oral	buccal mucosa	Streptococcus oralis	SRS063413	SRS063413_22680	24640	1386..22391	-
mICE654	83947	44.29	-	-	MOBP1	TypeFATA	-	RM_Type_III	C110	Gastrointestinal	feces	Ruminococcus bicirculans	SRS051882	SRS051882_16517	91234	5493..89439	T30626
mICE655	60334	36.65	-	-	MOBP1	TypeFATA	-	AbiEii,Gabija	C89	Oral	buccal mucosa	Streptococcus salivarius	SRS043239	SRS043239_6751	96828	7032..67365	-
mICE656	60334	36.65	-	-	MOBP1	TypeFATA	-	AbiEii,Gabija	C89	Oral	buccal mucosa	Streptococcus salivarius	SRS103974	SRS103974_687	96625	8032..68365	-
mICE657	24674	40.17	-	-	MOBP1	TypeFATA	-	-	C43	Oral	gingiva	Streptococcus oralis	SRS043867	SRS043867_24818	29778	4626..29299	-
mICE658	19505	39.61	-	-	MOBP1	TypeFATA	-	-	C43	Oral	gingiva	Streptococcus oralis	SRS044366	SRS044366_366	33797	3912..23416	-
mICE659	27171	39.47	-	-	MOBP1	TypeFATA	-	-	C17	Oral	dorsum of tongue	Streptococcus oralis	SRS044373	SRS044373_16417	31251	488..27658	T30568
mICE661	51637	44.67	-	-	MOBP1	TypeB	-	-	C238	Gastrointestinal	feces	Phocaeicola dorei	SRS045244	SRS045244_2478	72248	20602..72238	-
mICE662	45293	45.64	-	-	MOBP1	TypeB	-	-	C96	Gastrointestinal	feces	Phocaeicola dorei	SRS1041031	SRS1041031_27247	57394	89..45381	-
mICE663	19308	39.8	-	-	MOBP1	TypeFATA	-	-	C191	Oral	gingiva	Streptococcus oralis	SRS045763	SRS045763_1520	24373	2890..22197	-
mICE664	24475	40.3	-	-	MOBP1	TypeFATA	-	-	C191	Oral	gingiva	Streptococcus oralis	SRS075953	SRS075953_3519	29667	539..25013	-
mICE665	60011	44.7	attL:589..605 (AGTGATCCGCCTGGGG)<br>attR:60583..60599 (AGTGATCCGCCTGGGG)	-	MOBP1	TypeB	tRNA-Lys	-	C79	Gastrointestinal	feces	Bacteroides fragilis	SRS013940	SRS013940_14467	68863	589..60599	-
mICE666	33336	47.11	-	-	MOBP1	TypeB	tRNA-Lys	-	C79	Gastrointestinal	feces	Bacteroides fragilis	SRS098748	SRS098748_9145	39221	5841..39176	-
mICE667	75540	45.43	-	-	MOBP1	TypeB	tRNA-Leu	ShosTA	C134	Gastrointestinal	feces	Bacteroides fragilis	SRS046712	SRS046712_164	99819	19711..95250	-
mICE668	75540	45.43	-	-	MOBP1	TypeB	tRNA-Leu	ShosTA	C134	Gastrointestinal	feces	Bacteroides fragilis	SRS147272	SRS147272_42	110992	19676..95215	-
mICE669	111365	47.17	-	AAATACCGTAGCTTATTAGGGAATTTTCCGAGCCGCAATACTCCGTATCGCTGAAAATTCCCCAATAAG	MOBP1, MOBV	TypeB	tRNA-Phe	-	C469	Gastrointestinal	feces	Parabacteroides distasonis	SRS046712	SRS046712_2978	124409	11723..123087	-
mICE670	118856	47.36	-	TATTGGGGAATTTTCAGCGATACGGAGTATTGCGGCTCGGAAAATTCCCTAATAAGCTACGGTATTTTC	MOBV, MOBP1	TypeB	tRNA-Phe	-	C112	Gastrointestinal	feces	Parabacteroides distasonis	SRS147272	SRS147272_1353	132000	1423..120278	-
mICE671	28943	47.47	-	-	MOBP1	TypeB	-	-	C163	Gastrointestinal	feces	Bacteroides sp.	SRS048164	SRS048164_28042	36662	7698..36640	T30598
mICE672	28943	47.48	-	-	MOBP1	TypeB	-	-	C163	Gastrointestinal	feces	Bacteroides sp.	SRS048262	SRS048262_13329	77769	23..28965	-
mICE673	24350	44	-	-	MOBP1	TypeB	tRNA-Asp	-	C193	Gastrointestinal	feces	Bacteroides uniformis	SRS148319	SRS148319_10840	27905	3541..27890	-
mICE674	23876	43.77	-	-	MOBP1	TypeB	-	-	C193	Oral	dorsum of tongue	Bacteroides uniformis	SRS049211	SRS049211_13538	60249	35927..59802	-
mICE675	49997	37.85	-	-	MOBH	TypeG	-	-	C250	Oral	gingiva	Haemophilus parainfluenzae	SRS051930	SRS051930_12711	51563	539..50535	T30627
mICE676	50662	37.76	-	-	MOBH	TypeG	-	-	C245	Oral	buccal mucosa	Haemophilus parainfluenzae	SRS056892	SRS056892_44801	51321	241..50902	T30663
mICE677	36023	25.64	-	-	MOBQ	TypeT	-	AbiQ	C371	Oral	throat	Fusobacterium pseudoperiodonticum	SRS013948	SRS013948_9285	36435	381..36403	T30198
mICE678	27540	26.01	-	-	MOBQ	TypeT	-	AbiQ	C565	Oral	palatine tonsil	Fusobacterium pseudoperiodonticum	SRS019126	SRS019126_6141	41022	1329..28868	T30418
mICE679	66156	41.96	-	-	MOBP1, MOBP1	TypeB	-	-	C178	Gastrointestinal	feces	Phocaeicola dorei	SRS054590	SRS054590_960	128052	32034..98189	T30647
mICE680	66156	41.96	-	-	MOBP1, MOBP1	TypeB	-	-	C178	Gastrointestinal	feces	Phocaeicola dorei	SRS142712	SRS142712_2493	120640	32641..98796	-
mICE681	30684	53.49	-	-	MOBH	TypeG	-	-	C148	Oral	gingiva	Cardiobacterium hominis	SRS055378	SRS055378_34465	34815	3983..34666	T30654
mICE682	30684	53.49	-	-	MOBH	TypeG	-	-	C148	Oral	gingiva	Cardiobacterium hominis	SRS065542	SRS065542_14205	35136	1116..31799	-
mICE683	21339	38.96	-	-	MOBP1	TypeFATA	-	-	C214	Oral	gingiva	Streptococcus sanguinis	SRS055401	SRS055401_22546	27138	5217..26555	T30655
mICE685	41952	48.38	-	-	MOBP1	TypeB	tRNA-Phe	AbiH	C305	Gastrointestinal	feces	Bacteroides sp.	SRS058268	SRS058268_856	44534	554..42505	-
mICE686	30730	49.97	-	-	MOBP1	TypeB	tRNA-Phe	-	C497	Gastrointestinal	feces	Phocaeicola vulgatus	SRS055533	SRS055533_930	41369	2624..33353	-
mICE687	41606	46.35	-	-	MOBV	TypeB	-	-	C114	Gastrointestinal	feces	Bacteroides zhangwenhongi	SRS055966	SRS055966_2042	43328	179..41784	-
mICE689	25407	50.65	-	-	MOBP1	TypeB	-	-	C186	Oral	dorsum of tongue	Bacteroides fragilis	SRS056896	SRS056896_21100	41568	9245..34651	-
mICE690	25407	50.65	-	-	MOBP1	TypeB	-	-	C186	Oral	dorsum of tongue	Bacteroides fragilis	SRS077997	SRS077997_5365	35187	8187..33593	-
mICE691	32396	40.76	-	-	MOBH	TypeG	-	-	C125	Oral	gingiva	Aggregatibacter aphrophilus	SRS062931	SRS062931_8998	67224	19271..51666	-
mICE692	36468	40.2	-	-	MOBH	TypeG	-	-	C125	Oral	dorsum of tongue	Haemophilus parainfluenzae	SRS893274	SRS893274_9153	73795	21599..58066	-
mICE693	56947	43.31	-	-	MOBP1	TypeB	-	AbiL,Thoeris,Thoeris_II	C65	Gastrointestinal	feces	Parabacteroides distasonis	SRS063190	SRS063190_3622	93498	30054..87000	-
mICE694	54885	43.05	-	-	MOBP1	TypeB	-	Thoeris,Thoeris_II	C65	Gastrointestinal	feces	Parabacteroides distasonis	SRS105153	SRS105153_2129	60400	380..55264	-
mICE695	20617	44.03	-	-	MOBP1	TypeFATA	-	-	C60	Gastrointestinal	feces	Roseburia intestinalis	SRS064232	SRS064232_1637	36488	11188..31804	-
mICE696	26940	43.78	-	-	MOBP1	TypeFATA	-	-	C583	Gastrointestinal	feces	Roseburia intestinalis	SRS147653	SRS147653_6600	34452	86..27025	-
mICE697	29960	40.43	-	-	MOBH	TypeG	-	-	C157	Oral	gingiva	Aggregatibacter aphrophilus	SRS064449	SRS064449_17404	63001	20071..50030	T30700
mICE698	29972	40.43	-	-	MOBH	TypeG	-	-	C157	Oral	gingiva	Aggregatibacter aphrophilus	SRS146878	SRS146878_49736	63565	13491..43462	-
mICE699	21344	46.81	-	-	MOBP1	TypeB	-	-	C123	Gastrointestinal	feces	Bacteroides fragilis	SRS075078	SRS075078_6311	25265	386..21729	-
mICE700	21080	46.97	-	-	MOBP1	TypeB	-	-	C746	Gastrointestinal	feces	Bacteroides fragilis	SRS142599	SRS142599_20739	21384	88..21167	-
mICE701	38526	41.3	-	-	MOBH	TypeG	-	-	C120	Oral	gingiva	Pasteurella multocida	SRS075819	SRS075819_25585	46607	1583..40108	-
mICE702	36554	41.18	-	-	MOBH	TypeG	-	-	C120	Oral	gingiva	Pasteurella multocida	SRS144621	SRS144621_213215	45390	7145..43698	-
mICE703	25673	25.09	-	-	MOBQ	TypeT	tRNA-Ser	-	C183	Oral	gingiva	Fusobacterium hwasookii	SRS075959	SRS075959_15583	38622	105..25777	-
mICE704	25354	25.04	-	-	MOBQ	TypeT	tRNA-Ser	-	C183	Oral	gingiva	Fusobacterium hwasookii	SRS077022	SRS077022_21774	26073	391..25744	-
mICE705	30364	42.95	-	-	MOBH	TypeF	-	-	C149	Oral	gingiva	Neisseria meningitidis	SRS011126	SRS011126_43959	40725	277..30640	T30145
mICE706	30364	42.94	-	-	MOBH	TypeF	-	-	C149	Oral	gingiva	Neisseria meningitidis	SRS055378	SRS055378_34400	69322	316..30679	T30654
mICE707	31144	56.23	-	-	MOBH	TypeG	-	-	C146	Oral	gingiva	Actinomyces sp. oral taxon	SRS076821	SRS076821_18944	45427	2166..33309	-
mICE708	31144	56.23	-	-	MOBH	TypeG	-	-	C146	Oral	gingiva	Cardiobacterium hominis	SRS104291	SRS104291_20514	60542	7913..39056	-
mICE709	23579	37.99	-	-	MOBP1	TypeFATA	-	-	C202	Oral	gingiva	Streptococcus mitis	SRS076821	SRS076821_27093	32627	8711..32289	-
mICE711	108795	47.04	-	-	MOBQ	TypeT	-	AbiQ,RM_Type_IIG	C623	Gastrointestinal	feces	Phascolarctobacterium faecium	SRS077024	SRS077024_14037	230205	45660..154454	-
mICE712	109120	47.07	-	-	MOBQ	TypeT	-	AbiQ,RM_Type_IIG	C549	Gastrointestinal	feces	Phascolarctobacterium faecium	SRS149784	SRS149784_5066	294149	124331..233450	-
mICE713	45158	44.51	-	-	MOBP1	TypeFATA	-	-	C107	Gastrointestinal	feces	Bifidobacterium longum	SRS077323	SRS077323_16697	55577	777..45934	-
mICE714	45158	44.51	-	-	MOBP1	TypeFATA	-	-	C107	Gastrointestinal	feces	Ruminococcus bicirculans	SRS077294	SRS077294_11726	131283	83648..128805	-
mICE715	26107	49.77	-	-	MOBP1	TypeFATA	tRNA-Met	AbiEii	C41	Gastrointestinal	feces	Faecalibacterium prausnitzii	SRS077294	SRS077294_3460	50146	2990..29096	-
mICE716	26107	49.78	-	-	MOBP1	TypeFATA	tRNA-Met	AbiEii	C41	Gastrointestinal	feces	Roseburia intestinalis	SRS077323	SRS077323_16436	56249	2990..29096	-
mICE717	20734	44.09	-	-	MOBP1	TypeB	-	Gabija	C216	Gastrointestinal	feces	Phocaeicola dorei	SRS077323	SRS077323_2876	37888	126..20859	-
mICE718	20316	44.07	-	-	MOBP1	TypeB	-	-	C216	Gastrointestinal	feces	Phocaeicola dorei	SRS104693	SRS104693_8393	20495	93..20408	-
mICE719	28243	63.77	-	-	MOBH	TypeG	-	-	C167	Oral	gingiva	Ottowia sp. oral taxon	SRS077447	SRS077447_11824	41438	1135..29377	-
mICE721	48461	43.34	-	-	MOBP1	TypeB	-	rmlA	C222	Gastrointestinal	feces	Bacteroides uniformis	SRS077502	SRS077502_3103	50431	145..48605	-
mICE722	57491	43.41	-	-	MOBP1	TypeB	-	rmlA	C222	Gastrointestinal	feces	Bacteroides uniformis	SRS077533	SRS077533_2543	62045	127..57617	-
mICE723	30183	56.76	-	-	MOBH	TypeG	-	-	C153	Oral	gingiva	Cardiobacterium hominis	SRS077861	SRS077861_18781	40101	1625..31807	-
mICE724	29813	57.01	-	-	MOBH	TypeG	-	-	C153	Oral	gingiva	Cardiobacterium hominis	SRS1055026	SRS1055026_27833	38985	8696..38508	-
mICE725	50342	49.38	-	-	MOBP1	TypeB	-	tet(Q)	C98	Gastrointestinal	feces	Bacteroides xylanisolvens	SRS1041146	SRS1041146_21	69310	14407..64748	-
mICE726	43556	50.66	-	-	MOBP1	TypeB	-	tet(Q)	C98	Gastrointestinal	feces	Phocaeicola vulgatus	SRS077991	SRS077991_409	49243	5436..48991	-
mICE727	15401	26.41	-	-	MOBQ	TypeT	-	-	C221	Oral	dorsum of tongue	Fusobacterium pseudoperiodonticum	SRS097966	SRS097966_29888	19506	2361..17761	-
mICE728	17590	26.24	-	-	MOBQ	TypeT	-	-	C221	Oral	dorsum of tongue	Fusobacterium pseudoperiodonticum	SRS144300	SRS144300_18910	43345	18137..35726	-
mICE729	27554	37.17	-	-	MOBP1	TypeFATA	-	-	C173	Oral	dorsum of tongue	Streptococcus sp.	SRS098045	SRS098045_15802	38614	10447..38000	-
mICE730	27554	37.18	-	-	MOBP1	TypeFATA	-	-	C173	Oral	dorsum of tongue	Streptococcus sp.	SRS149078	SRS149078_23271	31999	3989..31542	-
mICE731	26971	38.21	-	-	MOBP1	TypeFATA	-	-	C580	Oral	gingiva	Streptococcus oralis	SRS064937	SRS064937_20555	32103	795..27765	-
mICE732	22904	38.27	-	-	MOBP1	TypeFATA	-	-	C689	Oral	gingiva	Streptococcus sanguinis	SRS014524	SRS014524_6255	26781	498..23401	-
mICE733	22001	50.62	-	-	MOBP1	TypeB	-	-	C210	Oral	dorsum of tongue	Porphyromonas gingivalis	SRS098818	SRS098818_14789	32804	268..22268	-
mICE734	22499	50.6	-	-	MOBP1	TypeB	tRNA-Ser	-	C210	Oral	dorsum of tongue	Porphyromonas gingivalis	SRS098848	SRS098848_10584	32264	703..23201	-
mICE735	21843	39.01	-	-	MOBP1	TypeFATA	-	-	C75	Oral	dorsum of tongue	Streptococcus oralis	SRS098818	SRS098818_15796	23760	1408..23250	-
mICE736	26162	39.29	-	-	MOBP1	TypeFATA	-	-	C75	Oral	dorsum of tongue	Streptococcus oralis	SRS098848	SRS098848_6089	26928	617..26778	-
mICE737	26168	26.32	-	-	MOBQ	TypeT	-	AbiQ	C605	Oral	dorsum of tongue	Fusobacterium pseudoperiodonticum	SRS098867	SRS098867_8318	37394	7734..33901	-
mICE738	26216	26.33	-	-	MOBQ	TypeT	-	AbiQ	C601	Oral	dorsum of tongue	Fusobacterium pseudoperiodonticum	SRS098886	SRS098886_539	34166	1290..27505	-
mICE739	46264	47.76	-	-	MOBP1	TypeB	-	-	C105	Gastrointestinal	feces	Bacteroides fragilis	SRS101433	SRS101433_6639	48022	432..46695	-
mICE740	46264	47.77	-	-	MOBP1	TypeB	-	-	C105	Gastrointestinal	feces	Bacteroides fragilis	SRS886701	SRS886701_5811	48084	1328..47591	-
mICE741	45214	34	-	-	MOBP1	TypeFATA	-	-	C51	Oral	gingiva	Streptococcus mitis	SRS104093	SRS104093_15564	46029	303..45516	-
mICE742	38442	34.23	-	-	MOBP1	TypeFATA	-	-	C51	Oral	dorsum of tongue	Streptococcus mitis	SRS143726	SRS143726_21137	40251	1543..39984	-
mICE743	21239	48.86	-	-	MOBP1	TypeB	tRNA-Lys	PD-Lambda-5	C215	Gastrointestinal	feces	Alistipes megaguti	SRS1041031	SRS1041031_27654	37017	10419..31657	-
mICE744	21239	48.85	-	-	MOBP1	TypeB	tRNA-Lys	PD-Lambda-5	C215	Gastrointestinal	feces	Parabacteroides distasonis	SRS1041140	SRS1041140_21019	36308	10644..31882	-
mICE745	57378	42.61	-	-	MOBP1	TypeB	-	SPD_RS01770	C862	Gastrointestinal	feces	Bacteroides uniformis	SRS1041036	SRS1041036_2386	63800	533..57910	-
mICE746	58780	42.71	-	-	MOBP1	TypeB	-	SPD_RS01770	C754	Gastrointestinal	feces	Bacteroides uniformis	SRS1041144	SRS1041144_1336	64287	2680..61459	-
mICE747	40385	47.95	-	-	MOBP1	TypeB	-	-	C117	Gastrointestinal	feces	Phocaeicola salanitronis	SRS1041038	SRS1041038_9790	78538	9372..49756	-
mICE749	25198	43.1	-	-	MOBT	TypeFA	-	Cas	C188	Gastrointestinal	feces	Roseburia intestinalis	SRS014683	SRS014683_14586	49576	13549..38746	T30222
mICE750	25198	43.1	-	-	MOBT	TypeFA	-	-	C188	Gastrointestinal	feces	Roseburia intestinalis	SRS019062	SRS019062_12691	33832	4268..29465	-
mICE751	25015	39.07	-	-	MOBP1	TypeFATA	-	-	C189	Oral	buccal mucosa	Streptococcus oralis	SRS104478	SRS104478_7	32851	435..25449	-
mICE752	25015	39.07	-	-	MOBP1	TypeFATA	-	-	C189	Oral	gingiva	Streptococcus oralis	SRS104519	SRS104519_31613	31286	5840..30854	-
mICE753	29867	56.96	-	-	MOBH	TypeG	-	-	C159	Oral	gingiva	Cardiobacterium hominis	SRS105121	SRS105121_5887	52622	3151..33017	-
mICE754	29867	56.98	-	-	MOBH	TypeG	-	-	C159	Oral	gingiva	Cardiobacterium hominis	SRS105148	SRS105148_6648	58005	3151..33017	-
mICE755	13695	57.08	-	-	MOBP1	TypeFATA	-	AbiD	C20	Gastrointestinal	feces	Clostridioides difficile	SRS146888	SRS146888_10508	31771	8678..22372	-
mICE756	13695	57.08	-	-	MOBP1	TypeFATA	-	AbiD	C20	Gastrointestinal	feces	Eubacterium limosum	SRS142505	SRS142505_8762	35278	7278..20972	-
mICE757	23905	39.37	-	-	MOBP1	TypeFATA	-	-	C197	Oral	buccal mucosa	Streptococcus gwangjuense	SRS142531	SRS142531_39955	27708	500..24404	-
mICE758	23905	39.37	-	-	MOBP1	TypeFATA	-	-	C197	Oral	buccal mucosa	Streptococcus gwangjuense	SRS146874	SRS146874_16135	27503	3158..27062	-
mICE759	26622	45.53	-	-	MOBP1	TypeFATA	-	-	C176	Gastrointestinal	feces	Clostridioides difficile	SRS148817	SRS148817_5680	71440	4972..31593	-
mICE760	25344	45.8	-	-	MOBP1	TypeFATA	-	-	C176	Gastrointestinal	feces	Enterococcus faecium	SRS142542	SRS142542_13583	31376	5505..30848	-
mICE761	92941	50.11	-	-	MOBV	TypeB	-	-	C276	Gastrointestinal	feces	Bacteroides fragilis	SRS014736	SRS014736_7193	130674	25774..118714	-
mICE762	93154	50.1	-	-	MOBV	TypeB	-	-	C268	Gastrointestinal	feces	Bacteroides fragilis	SRS018732	SRS018732_3886	144797	40669..133822	-
mICE763	21707	39.41	-	-	MOBT	TypeFA	-	-	C177	Gastrointestinal	feces	Blautia sp.	SRS143070	SRS143070_10592	113041	27956..49662	-
mICE764	26508	39.68	-	-	MOBT	TypeFA	-	-	C177	Gastrointestinal	feces	Blautia sp.	SRS147271	SRS147271_41919	27075	481..26988	-
mICE765	21653	41.71	-	-	MOBT	TypeFA	-	-	C213	Gastrointestinal	feces	Lachnospira eligens	SRS143085	SRS143085_1214	42527	15776..37428	-
mICE766	21653	41.7	-	-	MOBT	TypeFA	-	-	C213	Gastrointestinal	feces	Lachnospira eligens	SRS148970	SRS148970_29459	29748	3510..25162	-
mICE767	183609	40.36	-	-	MOBV	TypeB	-	CBASS,RM_Type_IIG,ShosTA,Zorya,Zorya_TypeI	C92	Gastrointestinal	feces	Bacteroides thetaiotaomicron	SRS143085	SRS143085_37	222247	15207..198815	-
mICE768	127542	39.24	-	-	MOBV	TypeB	-	CBASS,RM_Type_IIG,ShosTA,Zorya,Zorya_TypeI	C92	Gastrointestinal	feces	Bacteroides thetaiotaomicron	SRS148970	SRS148970_1410	187048	54672..182213	-
mICE769	21856	38.76	-	-	MOBP1	TypeFATA	-	-	C25	Oral	gingiva	Streptococcus oralis	SRS143094	SRS143094_16404	25014	392..22247	-
mICE770	21856	38.75	-	-	MOBP1	TypeFATA	-	-	C25	Oral	gingiva	Streptococcus oralis	SRS148979	SRS148979_11769	25020	419..22274	-
mICE771	38269	45.5	-	-	MOBP1	TypeT	tRNA-Lys	-	C121	Oral	gingiva	Haemophilus parainfluenzae	SRS143216	SRS143216_27018	96432	310..38578	-
mICE772	38156	45.5	-	-	MOBP1	TypeT	-	-	C121	Oral	gingiva	Neisseria sicca	SRS143218	SRS143218_16575	39140	27..38182	-
mICE773	23748	29.09	-	-	MOBQ	TypeT	tRNA-Phe	-	C85	Oral	gingiva	Leptotrichia trevisanii	SRS143216	SRS143216_39881	42846	17626..41373	-
mICE774	23750	29.26	-	-	MOBQ	TypeT	tRNA-Phe	-	C85	Oral	gingiva	Leptotrichia trevisanii	SRS143218	SRS143218_38964	46492	22741..46490	-
mICE775	22774	49.39	-	-	MOBP1	TypeB	tRNA-Lys	ShosTA	C6	Gastrointestinal	feces	Alistipes finegoldii	SRS018049	SRS018049_22	182851	8761..31534	-
mICE776	22754	49.37	-	-	MOBP1	TypeB	tRNA-Leu	ShosTA	C6	Gastrointestinal	feces	Bacteroides thetaiotaomicron	SRS014855	SRS014855_11137	38028	6231..28984	-
mICE777	23044	39.07	-	-	MOBP1	TypeFATA	-	-	C204	Oral	gingiva	Streptococcus anginosus	SRS146830	SRS146830_8689	30450	1418..24461	-
mICE779	29982	38.39	-	-	MOBH	TypeG	-	-	C156	Oral	buccal mucosa	Haemophilus parainfluenzae	SRS146874	SRS146874_13512	55463	9345..39326	-
mICE780	29982	38.38	-	-	MOBH	TypeG	-	-	C156	Oral	gingiva	Haemophilus parainfluenzae	SRS146878	SRS146878_53980	43570	4181..34162	-
mICE781	36307	37.46	-	-	MOBH	TypeG	-	-	C126	Oral	buccal mucosa	Haemophilus parainfluenzae	SRS146979	SRS146979_1675	72141	7373..43679	-
mICE783	21838	39.19	-	-	MOBP1	TypeFATA	-	-	C212	Oral	dorsum of tongue	Streptococcus oralis	SRS148724	SRS148724_21266	23564	1264..23101	-
mICE785	41542	33.99	-	-	MOBP1	TypeFATA	-	-	C115	Oral	gingiva	Streptococcus pneumoniae	SRS015044	SRS015044_23137	44831	377..41918	T30236
mICE786	41543	34.13	-	-	MOBP1	TypeFATA	-	-	C115	Oral	gingiva	Streptococcus pneumoniae	SRS015128	SRS015128_14003	44596	299..41841	-
mICE787	22987	43.98	-	-	MOBP1	TypeFATA	-	-	C88	Gastrointestinal	feces	Ruminococcus bicirculans	SRS149244	SRS149244_10822	42142	18856..41842	-
mICE788	22987	43.97	-	-	MOBP1	TypeFATA	-	-	C88	Gastrointestinal	feces	Ruminococcus bicirculans	SRS893170	SRS893170_8890	42747	19698..42684	-
mICE789	36832	32.28	-	-	MOBP1	TypeT	tRNA-Met	-	C108	Oral	dorsum of tongue	Campylobacter concisus	SRS015209	SRS015209_19165	39852	294..37125	T30248
mICE790	45022	31.72	-	-	MOBP1	TypeT	tRNA-Met	Abi2	C108	Oral	dorsum of tongue	Campylobacter concisus	SRS056622	SRS056622_21035	46715	314..45335	T30662
mICE791	34888	37.91	-	-	MOBH	TypeG	-	-	C130	Oral	dorsum of tongue	Haemophilus parainfluenzae	SRS015209	SRS015209_20652	51346	398..35285	T30248
mICE792	34888	37.91	-	-	MOBH	TypeG	-	-	C130	Oral	gingiva	Haemophilus parainfluenzae	SRS015215	SRS015215_22828	80176	28980..63867	T30249
mICE793	26114	40.04	-	-	MOBP1	TypeFATA	-	-	C609	Oral	gingiva	Streptococcus oralis	SRS015278	SRS015278_16751	29919	476..26589	T30254
mICE794	26167	40.08	-	-	MOBP1	TypeFATA	-	-	C606	Oral	gingiva	Streptococcus oralis	SRS049392	SRS049392_18682	30280	3535..29701	-
mICE795	28536	37.7	-	-	MOBP1	TypeFATA	-	-	C538	Oral	gingiva	Streptococcus mitis	SRS015278	SRS015278_9767	35772	350..28885	T30254
mICE796	28949	37.71	-	-	MOBP1	TypeFATA	-	-	C528	Oral	gingiva	Streptococcus mitis	SRS104320	SRS104320_101974	36092	6637..35585	-
mICE797	37081	33.98	-	ATGTCAACTTTTAAAGCCCATTTGACATACGCTGAAATTTTGTAAATCCCTTGTAACCAAAGGATTTTCTAATGTTTTTTTGACTGTTTCCTGTCGATTTGTACCCCCCTGTTAGATACGGGGGGTTAAGT	MOBT, MOBP1	TypeFA	-	Gabija	C124	Oral	gingiva	Streptococcus pneumoniae	SRS015278	SRS015278_9848	41487	1113..38193	T30254
mICE798	37081	33.98	-	TTAACCCCCCGTATCTAACAGGGGGGTACAAATCGACAGGAAACAGTCAAAAAAACATTAGAAAATCCTTTGGTTACAAGGGATTTACAAAATTTCAGCGTATGTCAAATGGGCTTTAAAAGTTGACATAC	MOBP1, MOBT	TypeFA	-	Gabija	C124	Oral	gingiva	Streptococcus pneumoniae	SRS049392	SRS049392_18602	41791	3424..40504	-
mICE799	19224	39.53	-	-	MOBP1	TypeFATA	-	-	C796	Oral	buccal mucosa	Streptococcus oralis	SRS011090	SRS011090_5	23883	1652..20875	T30143
mICE800	20156	52.64	-	-	MOBP1	TypeFATA	-	-	C778	Gastrointestinal	feces	Faecalibacterium prausnitzii	SRS012273	SRS012273_44053	21730	538..20693	T30165
mICE801	26356	39.61	-	-	MOBP1	TypeFATA	-	-	C17	Oral	dorsum of tongue	Streptococcus oralis	SRS015395	SRS015395_7813	26986	165..26520	T30259
mICE802	32605	47.29	-	-	MOBP1	TypeB	-	-	C446	Gastrointestinal	feces	Bacteroides sp.	SRS015453	SRS015453_1491	51269	18584..51188	-
mICE803	23377	46.16	-	-	MOBP1	TypeB	-	-	C671	Gastrointestinal	feces	Phocaeicola dorei	SRS015486	SRS015486_1061	33878	10369..33745	-
mICE804	32763	37.48	-	-	MOBP1	TypeFATA	tRNA-Arg	-	C442	Oral	buccal mucosa	Streptococcus mitis	SRS015540	SRS015540_6920	34228	845..33607	-
mICE805	20184	39.9	-	-	MOBP1	TypeFATA	-	-	C777	Oral	gingiva	Streptococcus oralis	SRS015650	SRS015650_44142	23908	3132..23315	T30269
mICE806	41968	39.19	-	-	MOBP1	TypeFATA	-	RM_Type_I	C304	Gastrointestinal	feces	Blautia sp.	SRS015694	SRS015694_20689	51842	9282..51249	-
mICE807	17985	38.9	-	AACCCCCCGTATCTAACAGGGGGGTACAAATCGACAGGAAACAGTCAAAAAAACATTAGAAAATCCTTTGGTTACAAGGGATTTACAAAATTTCAGCGTATGTAAAATGGGCTTTAAAAGTTGACATAC	MOBT	TypeFA	-	tet(M)	C819	Gastrointestinal	feces	Streptococcus suis	SRS015782	SRS015782_28607	19062	869..18853	T30275
mICE808	23848	42.11	-	-	MOBP1	TypeFATA	-	-	C164	Gastrointestinal	feces	Blautia sp.	SRS015794	SRS015794_11287	47104	8639..32486	T30277
mICE809	38451	41.24	-	-	MOBH	TypeG	-	Gao_Iet	C346	Oral	gingiva	Pasteurella multocida	SRS015803	SRS015803_16329	53077	1595..40045	T30280
mICE810	70867	44.52	-	-	MOBP1	TypeB	-	Thoeris,Thoeris_II	C65	Gastrointestinal	feces	Parabacteroides distasonis	SRS015816	SRS015816_2046	126452	7543..78409	-
mICE811	32656	45.65	-	-	MOBP1	TypeFATA	-	-	C445	Gastrointestinal	feces	Lachnoclostridium phocaeense	SRS015816	SRS015816_9207	42279	9011..41666	-
mICE812	13084	44.09	-	-	MOBT	TypeFA	-	-	C859	Gastrointestinal	feces	Roseburia intestinalis	SRS015960	SRS015960_12987	13195	10..13093	T30289
mICE813	24584	47.84	-	-	MOBP1	TypeFATA	-	RM_Type_I	C639	Gastrointestinal	feces	Ruminococcus champanellensis	SRS015960	SRS015960_17161	51231	23064..47647	T30289
mICE814	36790	44.73	-	-	MOBP1	TypeFATA	-	-	C359	Gastrointestinal	feces	Clostridioides difficile	SRS015960	SRS015960_18048	41918	2016..38805	T30289
mICE815	22780	46.11	-	-	MOBB	TypeB	-	-	C700	Gastrointestinal	feces	Bacteroides thetaiotaomicron	SRS015960	SRS015960_18402	24592	318..23097	T30289
mICE816	31525	25.82	-	-	MOBQ	TypeT	tRNA-Gln	-	C476	Oral	buccal mucosa	Fusobacterium nucleatum	SRS015985	SRS015985_10724	60072	3018..34542	-
mICE817	41914	43.07	-	-	MOBP1	TypeB	tRNA-Ser	-	C307	Gastrointestinal	feces	Phocaeicola vulgatus	SRS016018	SRS016018_10676	42348	366..42279	T30293
mICE818	39924	46.57	-	-	MOBP1	TypeB	-	-	C325	Gastrointestinal	feces	Parabacteroides distasonis	SRS016018	SRS016018_133	60019	20070..59993	T30293
mICE819	64151	25.25	attL:130..159 (GTTCGAATCCAGCCACCCCAGCCATATAA)<br>attR:64251..64280 (GTTCGAATCCAGCCACCCCAGCCATATAA)	-	MOBQ	TypeT	tRNA-Gln	CapRel	C629	Oral	dorsum of tongue	Fusobacterium nucleatum	SRS016037	SRS016037_11841	66831	130..64280	T30294
mICE820	38492	48	-	-	MOBP1	TypeFATA	-	Abi2,RM_Type_III	C345	Oral	dorsum of tongue	Clostridium sp.	SRS016059	SRS016059_8630	62891	6268..44759	-
mICE821	33140	50.9	-	-	MOBP1	TypeT	-	-	C431	Oral	gingiva	Cardiobacterium hominis	SRS016071	SRS016071_12481	38920	1056..34195	-
mICE822	14613	46.84	-	-	MOBP1	TypeFATA	-	-	C852	Gastrointestinal	feces	Clostridioides difficile	SRS016095	SRS016095_13448	47093	14503..29115	T30301
mICE823	80308	49.56	-	-	MOBV	TypeB	-	Gabija,RM_Type_II	C330	Gastrointestinal	feces	Bacteroides fragilis	SRS016132	SRS016132_1826	132431	18836..99143	-
mICE824	31301	52.03	-	-	MOBP1	TypeFATA	-	-	C482	Gastrointestinal	feces	Ruminococcus bicirculans	SRS016132	SRS016132_2261	82683	46471..77771	-
mICE825	12982	55.52	-	-	MOBP1	TypeFATA	-	-	C861	Gastrointestinal	feces	Ruminococcus champanellensis	SRS012849	SRS012849_35039	27635	7975..20956	-
mICE826	51690	47.8	-	-	MOBP1	TypeB	-	AbiEii,NLR_like_bNACHT09	C237	Gastrointestinal	feces	Phocaeicola dorei	SRS016132	SRS016132_876	67940	5069..56758	-
mICE827	56985	45.19	-	-	MOBP1	TypeB	tRNA-Ser	AbiL	C225	Oral	dorsum of tongue	Prevotella intermedia	SRS016133	SRS016133_2192	66340	5806..62790	-
mICE828	25536	39.01	-	-	MOBP1	TypeFATA	-	-	C618	Oral	buccal mucosa	Streptococcus oralis	SRS016196	SRS016196_129	30471	4271..29806	T30302
mICE829	27474	41.8	-	-	MOBP1	TypeFATA	-	-	C52	Gastrointestinal	feces	Christensenella minuta	SRS016203	SRS016203_13030	36974	602..28075	T30304
mICE830	31733	37.9	-	-	MOBH	TypeG	-	-	C468	Oral	dorsum of tongue	Haemophilus parainfluenzae	SRS016225	SRS016225_17442	48325	16186..47918	T30305
mICE831	34273	51.82	-	-	MOBP1	TypeB	-	-	C219	Gastrointestinal	feces	Bacteroides sp.	SRS016267	SRS016267_2490	50500	112..34384	T30306
mICE832	20624	41.67	-	-	MOBP1	TypeFATA	-	-	C760	Oral	gingiva	Streptococcus sanguinis	SRS016541	SRS016541_76994	25791	5124..25747	-
mICE833	36029	46.29	-	-	MOBP1	TypeFATA	-	Abi2	C370	Oral	dorsum of tongue	Clostridium sp.	SRS016569	SRS016569_1173	47140	6660..42688	T30320
mICE834	28916	47.95	-	-	MOBP1	TypeT	-	-	C529	Oral	gingiva	Cardiobacterium hominis	SRS016575	SRS016575_160330	32502	3029..31944	T30321
mICE835	57850	51.04	-	-	MOBQ	TypeT	-	-	C795	Oral	gingiva	Selenomonas sp. oral taxon	SRS016575	SRS016575_23038	62599	4451..62300	T30321
mICE836	34763	48.79	-	-	MOBP1	TypeB	tRNA-Phe	-	C383	Gastrointestinal	feces	Bacteroides sp.	SRS016585	SRS016585_117	63757	25052..59814	T30322
mICE837	20463	38.92	-	-	MOBP1	TypeFATA	-	-	C769	Oral	buccal mucosa	Streptococcus oralis	SRS016653	SRS016653_684	22890	537..20999	-
mICE838	23301	47.91	-	-	MOBP1	TypeB	tRNA-Asp	-	C672	Gastrointestinal	feces	Bacteroides uniformis	SRS016897	SRS016897_114	44287	20521..43821	-
mICE839	20468	50.87	-	-	MOBP1	TypeB	tRNA-Ser	-	C768	Gastrointestinal	feces	Alistipes communis	SRS016897	SRS016897_668	41286	13053..33520	-
mICE840	28761	53.45	-	-	MOBP1	TypeB	-	RloC,RM_Type_II	C535	Gastrointestinal	feces	Alistipes dispar	SRS016954	SRS016954_11820	40767	4580..33340	T30328
mICE841	28844	41.16	-	-	MOBH	TypeG	-	-	C532	Oral	gingiva	Aggregatibacter aphrophilus	SRS017025	SRS017025_13257	48250	17012..45855	T30331
mICE842	26247	38.83	-	-	MOBP1	TypeB	-	-	C600	Oral	buccal mucosa	Prevotella fusca	SRS017127	SRS017127_598	34997	1361..27607	T30336
mICE843	20390	46.09	-	GATTTAGACCTTGTGCTGGTCGGTGCATCTCCAATCGGCAACGATGATGAAAAACCTCCCTGACGGAGGAGAGCGGAAGCCGTAGGCTGGAGTTTGCAGACAATGGCTTGCCATTGATATAGCCCACTATAACTACACGCTCCGCTTACGTAGTTGTGGGCTCTCCCGAGGG	MOBP1	TypeB	-	cfxA	C772	Oral	gingiva	Prevotella intermedia	SRS017139	SRS017139_9643	25774	4504..24893	T30337
mICE844	23401	29.12	-	-	MOBQ	TypeT	-	-	C44	Oral	gingiva	Leptotrichia trevisanii	SRS017304	SRS017304_7775	47651	203..23603	T30343
mICE845	19125	50.65	-	-	MOBP1	TypeB	tRNA-Ser	-	C799	Gastrointestinal	feces	Phocaeicola vulgatus	SRS017375	SRS017375_334	42127	11480..30604	-
mICE846	32443	38.61	-	-	MOBH	TypeG	-	-	C457	Oral	dorsum of tongue	Haemophilus influenzae	SRS017381	SRS017381_18490	48885	15990..48432	-
mICE847	41848	40.92	-	-	MOBH	TypeG	-	-	C308	Oral	gingiva	Aggregatibacter aphrophilus	SRS017445	SRS017445_30847	51660	2150..43997	T30348
mICE848	23404	43.17	-	-	MOBP1	TypeB	-	Gao_Iet	C670	Gastrointestinal	feces	Bacteroides ovatus	SRS017521	SRS017521_14436	29493	5524..28927	T30351
mICE849	27736	50.12	-	-	MOBP1	TypeB	-	ShosTA	C559	Gastrointestinal	feces	Bacteroides caecimuris	SRS017622	SRS017622_48	72215	36912..64647	-
mICE850	42569	36.95	-	-	MOBP1, MOBC	TypeFATA	-	Septu	C301	Oral	buccal mucosa	Streptococcus oralis	SRS017753	SRS017753_733	47924	1693..44261	-
mICE851	25972	45.07	-	-	MOBP1, MOBV	TypeT	-	-	C610	Gastrointestinal	feces	Turicimonas muris	SRS017859	SRS017859_5722	52395	19332..45303	-
mICE852	20065	45.59	-	-	MOBP1	TypeT	-	-	C782	Oral	dorsum of tongue	Neisseria subflava	SRS018055	SRS018055_2806	34175	4217..24281	-
mICE853	27743	37.03	-	-	MOBP1	TypeFATA	-	-	C558	Oral	dorsum of tongue	Streptococcus sp.	SRS018145	SRS018145_75800	32300	396..28138	T30366
mICE854	23809	39.32	-	-	MOBP1	TypeFATA	-	-	C656	Oral	gingiva	Streptococcus sanguinis	SRS018157	SRS018157_34911	27378	3088..26896	T30368
mICE855	20083	39.1	-	-	MOBP1	TypeFATA	-	-	C780	Oral	gingiva	Streptococcus oralis	SRS018337	SRS018337_15294	24371	1879..21961	T30371
mICE856	36117	35.31	-	-	MOBP1	TypeFATA	-	-	C368	Oral	gingiva	Streptococcus pseudoporcinus	SRS018394	SRS018394_21784	47160	10928..47044	T30375
mICE857	34948	44.04	attL:34..82 (TGGTGGGTCGTGAGCGATTCGAACGCTCGACCAACGGATTAAAAGTCC)<br>attR:34933..34981 (TGGTGGGTCGTGAGCGATTCGAACGCTCGACCAACGGATTAAAAGTCC)	-	MOBP1	TypeT	tRNA-Lys	-	C380	Oral	dorsum of tongue	Neisseria subflava	SRS018501	SRS018501_24426	39063	34..34981	-
mICE858	22970	43.97	-	-	MOBP1	TypeFATA	-	-	C88	Gastrointestinal	feces	Roseburia intestinalis	SRS018541	SRS018541_9430	57701	28959..51928	-
mICE859	70941	43.44	-	-	MOBP1, MOBP1	TypeB	-	-	C489	Gastrointestinal	feces	Bacteroides fragilis	SRS018606	SRS018606_7661	79982	443..71383	-
mICE860	34491	44.69	-	-	MOBV, MOBP1	TypeFATA	-	-	C60	Gastrointestinal	feces	Roseburia intestinalis	SRS018606	SRS018606_8959	64751	11187..45677	-
mICE861	49392	37.85	-	-	MOBH	TypeG	-	-	C255	Oral	gingiva	Haemophilus parainfluenzae	SRS018616	SRS018616_5588	49574	139..49530	-
mICE862	26114	49.89	-	-	MOBP1	TypeFATA	tRNA-Met	AbiEii	C41	Gastrointestinal	feces	Faecalibacterium prausnitzii	SRS018623	SRS018623_19509	38881	9670..35783	-
mICE863	12248	40.26	-	CTAACCCCCCGTATCTAACAGGGGGGTACAAATCGACAGGAAACAGTCAAAAAAATAGCAGAAAATTCTTTGGTTACAAGGAGTTTAGAAAATTTCGTGGTATGTCAAATGAGCTTCAATAGTTGACATAC	MOBT	TypeFA	-	-	C10	Oral	buccal mucosa	Streptococcus mitis	SRS011090	SRS011090_7	22161	7972..20219	T30143
mICE864	31022	47.01	-	-	MOBP1	TypeT	-	-	C491	Gastrointestinal	feces	Turicimonas muris	SRS018623	SRS018623_21091	44294	3036..34057	-
mICE865	16957	34.26	-	-	MOBT	TypeFA	-	-	C830	Oral	gingiva	Streptococcus gordonii	SRS018665	SRS018665_13206	24453	287..17243	T30383
mICE866	20580	52.18	-	-	MOBP1	TypeB	-	-	C761	Oral	dorsum of tongue	Prevotella intermedia	SRS018679	SRS018679_10236	46883	26185..46764	-
mICE867	27237	29.97	-	-	MOBQ	TypeT	tRNA-Leu	-	C573	Oral	dorsum of tongue	Leptotrichia sp. oral taxon	SRS018739	SRS018739_10141	50267	20790..48026	T30384
mICE868	34878	46.31	-	-	MOBP1	TypeB	-	-	C131	Gastrointestinal	feces	Bacteroides fragilis	SRS018817	SRS018817_5126	47383	11827..46704	T30387
mICE869	27806	37.83	-	-	MOBP1	TypeFATA	-	-	C554	Oral	dorsum of tongue	Streptococcus sp.	SRS018820	SRS018820_13050	31425	1950..29755	-
mICE870	26487	39.31	-	-	MOBP1	TypeB	-	-	C596	Oral	buccal mucosa	Prevotella intermedia	SRS018822	SRS018822_6007	31737	2028..28514	-
mICE871	34800	39.29	-	-	MOBH	TypeG	tRNA-Lys	-	C382	Oral	gingiva	Pasteurella multocida	SRS018826	SRS018826_36144	49390	401..35200	-
mICE872	17922	45.03	-	ATGTCAACTTTCAGAGCCTTGTTGACACACGCCGGATATGGGAAAATCCCTTGTGTACCATGGGATTCTGCCCTGTTGTTTGGTTGTTGCCTGTCGATTTGTACCCCTCTGTTAGATACGAGGGGTT	MOBT	TypeFA	-	-	C820	Gastrointestinal	feces	Lachnospira eligens	SRS018836	SRS018836_16761	50963	18162..36083	-
mICE873	14117	42.24	-	-	MOBP1	TypeFATA	-	-	C201	Gastrointestinal	feces	Blautia sp.	SRS018936	SRS018936_11230	48595	6964..21080	-
mICE874	26620	39.64	-	-	MOBP1	TypeFATA	-	-	C590	Oral	gingiva	Streptococcus oralis	SRS018975	SRS018975_20071	41581	12718..39337	T30390
mICE875	66820	44.11	-	-	MOBP1	TypeB	-	-	C79	Gastrointestinal	feces	Bacteroides fragilis	SRS018984	SRS018984_3186	142312	8226..75045	-
mICE876	22268	42.7	-	-	MOBP1	TypeB	tRNA-Ser	-	C714	Gastrointestinal	feces	Bacteroides fragilis	SRS019014	SRS019014_1791	50742	11687..33954	-
mICE877	19182	25.67	-	-	MOBV	TypeT	-	-	C797	Oral	gingiva	Fusobacterium nucleatum	SRS019077	SRS019077_13257	21275	149..19330	T30411
mICE878	24528	41.88	-	-	MOBP1	TypeFATA	-	-	C641	Oral	gingiva	Streptococcus sanguinis	SRS019077	SRS019077_92960	27128	2109..26636	T30411
mICE879	34375	39.25	attL:3791..3823 (GCGCTTCAGGATGGGCTTGAACCAACGACCCC)<br>attR:38133..38165 (GCGCTTCAGGATGGGCTTGAACCAACGACCCC)	-	MOBP1	TypeB	tRNA-Asn	-	C391	Oral	dorsum of tongue	Prevotella intermedia	SRS019122	SRS019122_3950	38255	3791..38165	T30415
mICE880	24879	25.96	-	-	MOBQ	TypeT	-	-	C635	Oral	gingiva	Fusobacterium nucleatum	SRS019125	SRS019125_2145	55450	26460..51338	T30417
mICE881	43633	55.87	-	-	MOBH	TypeF	-	-	C298	Oral	gingiva	Eikenella corrodens	SRS012989	SRS012989_7550	54863	10883..54515	-
mICE882	55680	30.98	-	-	MOBP1	TypeFATA	-	AbiEii	C868	Oral	gingiva	Streptococcus anginosus	SRS019176	SRS019176_15098	71401	7787..63466	-
mICE883	38101	48.63	-	-	MOBP1	TypeB	-	-	C112	Gastrointestinal	feces	Parabacteroides distasonis	SRS019178	SRS019178_1529	65439	217..38317	-
mICE884	23021	45.75	-	-	MOBP1	TypeT	-	-	C685	Gastrointestinal	feces	Turicimonas muris	SRS019178	SRS019178_5427	45251	14167..37187	-
mICE885	26535	55.07	-	-	MOBP1	TypeT	-	-	C593	Oral	gingiva	Neisseria elongata	SRS019276	SRS019276_14182	33525	5025..31559	-
mICE886	27526	39.35	-	-	MOBP1	TypeB	-	-	C567	Oral	dorsum of tongue	-	SRS019327	SRS019327_15022	40478	2167..29692	T30427
mICE887	25507	43.03	-	-	MOBP1	TypeB	-	RM_Type_II,SspBCDE	C619	Gastrointestinal	feces	Bacteroides ovatus	SRS019381	SRS019381_2721	38603	54..25560	-
mICE888	51198	46.29	-	-	MOBP1	TypeB	-	AbiD	C244	Gastrointestinal	feces	Bacteroides sp.	SRS019428	SRS019428_2417	53960	767..51964	-
mICE889	21354	52.1	-	-	MOBP1	TypeFATA	-	-	C738	Gastrointestinal	feces	Faecalibacterium prausnitzii	SRS019428	SRS019428_7307	34414	7..21360	-
mICE890	22970	36.66	-	-	MOBP1	TypeFATA	-	-	C688	Oral	buccal mucosa	Streptococcus mitis	SRS019439	SRS019439_10866	27983	4318..27287	-
mICE891	13735	52.5	-	-	MOBP1	TypeFATA	-	-	C224	Gastrointestinal	feces	Faecalibacterium prausnitzii	SRS019445	SRS019445_9167	21226	3219..16953	-
mICE892	34720	52.96	-	-	MOBP1	TypeT	tRNA-Leu,tRNA-Asn	-	C386	Oral	gingiva	Neisseria elongata	SRS019494	SRS019494_3309	64043	25387..60106	-
mICE893	23649	45.22	-	-	MOBT	TypeFA	tRNA-Leu	-	C663	Gastrointestinal	feces	Blautia producta	SRS019638	SRS019638_11384	78887	50419..74067	-
mICE894	14480	50.14	-	-	MOBP1	TypeFATA	-	-	C854	Gastrointestinal	feces	Ruthenibacterium lactatiformans	SRS019638	SRS019638_12995	18583	14..14493	-
mICE895	31769	47.12	-	-	MOBP1	TypeB	-	-	C467	Gastrointestinal	feces	Bacteroides fragilis	SRS019693	SRS019693_7737	32080	35..31803	-
mICE896	27632	45.01	-	CCCCTCGTATCTAACAGAGGGGTACAAATCGACAGGCAACAACCAAACAACAGGGCAGAATCCCATGGTACACAAGGGATTTTCCCATATCCGGCGTGTGTCAACAAGGCTCTGAAAGTTGACATAC	MOBT	TypeFA	-	-	C560	Gastrointestinal	feces	Clostridioides difficile	SRS019693	SRS019693_7802	32841	3565..31196	-
mICE897	29093	50.95	-	-	MOBP1	TypeFATA	-	-	C523	Oral	dorsum of tongue	Lachnoanaerobaculum umeaense	SRS019792	SRS019792_10708	32178	2062..31154	-
mICE898	32002	35.35	-	-	MOBQ	TypeT	-	AbiQ	C144	Oral	buccal mucosa	Veillonella	SRS013239	SRS013239_916	60989	20088..52089	T30174
mICE899	21507	46.49	-	-	MOBP1	TypeB	-	-	C732	Oral	dorsum of tongue	Prevotella intermedia	SRS019792	SRS019792_1553	29053	314..21820	-
mICE900	23202	37.86	-	-	MOBP1	TypeFATA	-	-	C680	Oral	gingiva	Streptococcus mitis	SRS019798	SRS019798_13806	37000	454..23655	-
mICE901	26339	49.43	-	CCCCTCGTATCTAACAGAGGGGTACAAATCGACAGACAACAACCAAACAACAGGGCAGAATCCCACGGTACACAAGGGATTTTCCCCATATCCGGCGTGTGTCAACAAGGCTCTGAAAGTTGACATAC	MOBT	TypeFA	-	-	C598	Gastrointestinal	feces	Roseburia intestinalis	SRS019808	SRS019808_17290	34597	4798..31136	-
mICE902	48931	40.96	-	-	MOBP1	TypeFATA	-	-	C261	Gastrointestinal	feces	Blautia sp.	SRS019968	SRS019968_11804	89907	38837..87767	T30446
mICE903	25711	37.36	-	-	MOBP1	TypeFATA	-	-	C612	Oral	dorsum of tongue	Streptococcus sp.	SRS020220	SRS020220_25097	29926	491..26201	T30451
mICE904	36966	51.88	-	-	MOBP1	TypeT	-	-	C356	Oral	gingiva	Cardiobacterium hominis	SRS020226	SRS020226_31046	46649	2398..39363	T30452
mICE905	47361	48.71	-	-	MOBP1	TypeB	-	-	C269	Gastrointestinal	feces	Parabacteroides sp.	SRS020271	SRS020271_1524	68561	6717..54077	-
mICE906	18827	35.12	-	-	MOBT	TypeFA	-	-	C804	Oral	dorsum of tongue	Streptococcus gordonii	SRS020334	SRS020334_13511	23244	804..19630	T30458
mICE907	22846	36.88	-	-	MOBP1	TypeFATA	tRNA-Arg	-	C692	Oral	buccal mucosa	Streptococcus mitis	SRS020336	SRS020336_2	70964	14358..37203	-
mICE908	13945	48.82	-	-	MOBB	TypeB	-	-	C855	Gastrointestinal	feces	Bacteroides thetaiotaomicron	SRS013382	SRS013382_755	25845	10203..24147	-
mICE909	17813	26.68	-	-	MOBQ	TypeT	tRNA-Arg	AbiQ	C821	Oral	gingiva	Fusobacterium nucleatum	SRS020340	SRS020340_15689	32926	8169..25981	T30459
mICE910	47553	45.22	-	-	MOBP1	TypeFATA	tRNA-Ser	-	C266	Gastrointestinal	feces	Bifidobacterium longum	SRS020394	SRS020394_3949	94621	46805..94357	-
mICE911	59930	42.07	-	-	MOBP1	TypeB	-	-	C716	Oral	dorsum of tongue	Prevotella intermedia	SRS020400	SRS020400_58843	79460	201..60130	-
mICE912	20103	44.66	-	-	MOBP1	TypeT	-	-	C779	Oral	dorsum of tongue	Neisseria subflava	SRS020540	SRS020540_4390	27947	99..20201	-
mICE913	38188	47.39	-	-	MOBP1	TypeB	-	AbiP2	C349	Gastrointestinal	feces	Butyricimonas faecalis	SRS020622	SRS020622_274	86725	33946..72133	-
mICE914	23078	42.89	-	-	MOBH	TypeF	-	-	C35	Oral	dorsum of tongue	Neisseria meningitidis	SRS020628	SRS020628_145888	23309	205..23282	-
mICE915	13833	26.61	-	-	MOBQ	TypeT	-	AbiJ,AbiQ	C2	Oral	dorsum of tongue	Fusobacterium pseudoperiodonticum	SRS020628	SRS020628_23002	18727	2544..16376	-
mICE916	31807	37.04	-	-	MOBP1	TypeFATA	tRNA-Arg	-	C466	Oral	buccal mucosa	Streptococcus mitis	SRS020858	SRS020858_21950	33600	1462..33268	T30462
mICE917	34110	32.7	-	-	MOBP1	TypeT	-	-	C401	Oral	dorsum of tongue	Campylobacter concisus	SRS013502	SRS013502_2152	81473	46055..80164	T30178
mICE918	75273	44.26	-	-	MOBV	TypeB	-	erm(F),RM_Type_III	C416	Gastrointestinal	feces	Bacteroides zhangwenhongi	SRS020869	SRS020869_33047	114413	36278..111550	T30464
mICE919	73090	41.32	-	-	MOBP1, MOBP1	TypeB	-	RM_Type_I	C461	Gastrointestinal	feces	Bacteroides uniformis	SRS020869	SRS020869_3552	77711	416..73505	T30464
mICE920	23985	44.89	-	-	MOBP1	TypeB	tRNA-Asp	-	C654	Gastrointestinal	feces	Bacteroides uniformis	SRS021153	SRS021153_3914	24057	49..24033	-
mICE921	18992	50.04	-	-	MOBP1	TypeT	-	-	C801	Oral	gingiva	Cardiobacterium hominis	SRS021477	SRS021477_21245	23064	1111..20102	T30466
mICE922	39522	46.12	-	-	MOBP1	TypeFATA	-	Abi2,AbiD,Lamassu-Fam,RM_Type_II	C329	Oral	dorsum of tongue	Clostridium sp.	SRS021528	SRS021528_25038	46559	1336..40857	-
mICE923	22039	38.82	-	-	MOBP1	TypeFATA	-	-	C17	Oral	dorsum of tongue	Streptococcus oralis	SRS022077	SRS022077_33334	23264	760..22798	T30474
mICE924	20052	52.8	-	-	MOBP1	TypeB	-	-	C783	Oral	gingiva	Porphyromonas gingivalis	SRS013533	SRS013533_15670	24476	4116..24167	T30181
mICE925	25997	29.33	-	-	MOBQ	TypeT	tRNA-Phe	-	C180	Oral	gingiva	Leptotrichia hofstadii	SRS022149	SRS022149_29251	48392	22376..48372	T30480
mICE926	37518	50.79	-	-	MOBQ	TypeT	-	-	C353	Oral	gingiva	Lysobacter	SRS022281	SRS022281_28707	51782	401..37918	-
mICE927	20891	47.85	-	-	MOBP1	TypeB	tRNA-Ser	RM_Type_II	C753	Oral	dorsum of tongue	Prevotella intermedia	SRS022464	SRS022464_4173	63660	4428..25318	-
mICE928	15089	26.9	-	-	MOBQ	TypeT	-	-	C849	Oral	gingiva	Fusobacterium nucleatum	SRS022536	SRS022536_48299	17550	2341..17429	T30483
mICE929	23039	45.57	-	-	MOBP1	TypeB	-	CBASS	C684	Oral	dorsum of tongue	Prevotella intermedia	SRS022621	SRS022621_24564	24950	1587..24625	T30485
mICE930	22048	36.8	-	-	MOBP1	TypeFATA	-	-	C720	Oral	buccal mucosa	Streptococcus pneumoniae	SRS022625	SRS022625_9303	31787	8507..30554	T30486
mICE931	32599	37.69	-	-	MOBH	TypeG	-	-	C448	Oral	gingiva	Haemophilus parainfluenzae	SRS022883	SRS022883_30346	57487	8856..41454	-
mICE932	34952	47.89	-	-	MOBP1	TypeB	-	tet(Q),Gabija	C379	Urogenital	posterior fornix of vagina	Bacteroides fragilis	SRS013542	SRS013542_18	54373	11563..46514	T30182
mICE933	24346	49.74	-	-	MOBP1	TypeFATA	-	-	C646	Oral	gingiva	Faecalibacterium prausnitzii	SRS022980	SRS022980_59963	28025	404..24749	-
mICE934	31123	43.63	-	-	MOBP1	TypeT	-	-	C488	Oral	gingiva	Treponema sp.	SRS022980	SRS022980_77586	37290	6093..37215	-
mICE935	31632	29.35	-	-	MOBP1	TypeFATA	-	-	C474	Gastrointestinal	feces	Clostridium beijerinckii	SRS023526	SRS023526_11876	34551	2439..34070	T30495
mICE936	20044	39.2	-	-	MOBP1	TypeFATA	-	-	C787	Oral	buccal mucosa	Streptococcus oralis	SRS023987	SRS023987_4481	23603	3145..23188	T30512
mICE937	14918	48.41	-	-	MOBP1	TypeFATA	-	-	C851	Gastrointestinal	feces	Bifidobacterium longum	SRS024009	SRS024009_11661	26740	7574..22491	T30513
mICE938	40097	43.06	-	-	MOBP1	TypeB	-	PD-T7-2	C322	Gastrointestinal	feces	Bacteroides fragilis	SRS024009	SRS024009_864	63389	641..40737	T30513
mICE939	18540	26.5	-	-	MOBQ	TypeT	-	AbiQ	C808	Oral	gingiva	Fusobacterium nucleatum	SRS024021	SRS024021_18739	26938	8..18547	T30516
mICE940	24748	42.69	-	-	MOBH	TypeF	-	-	C5	Oral	dorsum of tongue	Neisseria meningitidis	SRS013651	SRS013651_12244	27643	1535..26282	-
mICE941	20950	39.1	-	-	MOBP1	TypeFATA	-	-	C752	Oral	gingiva	Streptococcus oralis	SRS024021	SRS024021_74940	23239	462..21411	T30516
mICE942	25257	43.72	-	-	MOBP1	TypeFATA	-	VanG2XY	C626	Gastrointestinal	feces	Phocaeicola vulgatus	SRS024075	SRS024075_9779	55908	8507..33763	T30517
mICE943	28697	47.76	-	-	MOBP1	TypeB	-	-	C536	Gastrointestinal	feces	Butyricimonas faecalis	SRS024076	SRS024076_210	44412	486..29182	-
mICE944	21836	39.18	-	-	MOBP1	TypeFATA	-	-	C724	Oral	dorsum of tongue	Streptococcus oralis	SRS024081	SRS024081_27818	23090	623..22458	T30518
mICE945	22203	29.05	-	-	MOBQ	TypeT	tRNA-Phe	-	C717	Oral	dorsum of tongue	Leptotrichia wadei	SRS024081	SRS024081_27858	24114	131..22333	T30518
mICE946	33516	38.24	-	-	MOBH	TypeG	-	-	C415	Oral	dorsum of tongue	Haemophilus influenzae	SRS024318	SRS024318_27823	49794	50..33565	T30527
mICE947	18458	35.42	-	-	MOBT	TypeFA	-	-	C811	Oral	gingiva	Streptococcus oralis	SRS024355	SRS024355_36561	28572	4244..22701	T30530
mICE948	17761	28.11	-	-	MOBP1	TypeFATA	-	-	C822	Oral	gingiva	Tissierella sp.	SRS013663	SRS013663_20717	44580	12014..29774	-
mICE949	30180	43.11	-	-	MOBP1	TypeFATA	-	-	C502	Oral	gingiva	Streptococcus dysgalactiae	SRS024381	SRS024381_19555	33670	2274..32453	T30533
mICE950	13297	26.81	-	-	MOBQ	TypeT	-	AbiQ	C2	Oral	dorsum of tongue	Fusobacterium pseudoperiodonticum	SRS024441	SRS024441_9080	16889	3083..16379	T30537
mICE951	70747	27.51	-	-	MOBP1	TypeFATA	-	RnlAB,SanaTA	C507	Skin	left retroauricular crease	Anaerococcus prevotii	SRS024482	SRS024482_1289	118542	13672..84418	T30540
mICE952	27553	41.51	-	-	MOBP1	TypeFATA	-	RM_Type_I,RM_Type_IV	C564	Gastrointestinal	feces	Christensenella minuta	SRS024492	SRS024492_20151	44460	8370..35922	-
mICE953	41923	43.96	-	-	MOBP1, MOBP1	TypeB	-	-	C306	Gastrointestinal	feces	Phocaeicola vulgatus	SRS024549	SRS024549_5478	44549	43..41965	T30541
mICE954	27006	36.96	-	-	MOBT	TypeFA	-	-	C578	Gastrointestinal	feces	Clostridioides difficile	SRS024549	SRS024549_5611	31713	4614..31619	T30541
mICE955	26541	40.09	-	-	MOBP1	TypeFATA	-	-	C592	Oral	gingiva	Streptococcus oralis	SRS024649	SRS024649_19973	30807	3279..29819	T30550
mICE956	90239	45.88	-	-	MOBV	TypeB	-	ShosTA	C283	Oral	gingiva	Prevotella intermedia	SRS013663	SRS013663_34576	142479	43958..134196	-
mICE957	32264	37.81	-	TTAACCCCCCGTATCTAACAGGGGGGTACAAATCGACAGGAAACAGTCAAAAAAACATTAGAAAATCCTTTGGTTACAAGGGATTTACAAAATTTCAGCGTATGTCAAATGGGCTTTAAAAGTTGACATAC	MOBT	TypeFA, TypeFATA	-	erm(B),tet(M)	C458	Oral	gingiva	Streptococcus sanguinis	SRS042307	SRS042307_1390	52527	20090..52353	-
mICE958	33188	37.52	-	-	MOBH	TypeG	-	-	C429	Oral	gingiva	Haemophilus parainfluenzae	SRS042307	SRS042307_2714	34916	1396..34583	-
mICE959	30596	47.74	-	-	MOBB	TypeB	-	-	C498	Gastrointestinal	feces	Bacteroides thetaiotaomicron	SRS042600	SRS042600_4127	37303	5817..36412	-
mICE960	25548	29.79	-	-	MOBQ	TypeT	-	-	C165	Oral	dorsum of tongue	Leptotrichia sp. oral taxon	SRS042643	SRS042643_16334	29761	756..26303	T30556
mICE961	51288	41.65	-	-	MOBP1	TypeB	-	-	C243	Gastrointestinal	feces	Bacteroides xylanisolvens	SRS042690	SRS042690_2061	61467	1788..53075	-
mICE962	33197	49.05	-	-	MOBP1	TypeFATA	-	-	C428	Gastrointestinal	feces	Faecalibacterium prausnitzii	SRS042690	SRS042690_22401	35701	2344..35540	-
mICE963	28935	49.99	-	-	MOBP1	TypeT	-	-	C39	Oral	buccal mucosa	Cardiobacterium hominis	SRS042691	SRS042691_8570	31719	2558..31492	-
mICE964	20523	44.83	-	-	MOBQ	TypeT	-	-	C766	Oral	dorsum of tongue	Selenomonas sputigena	SRS013705	SRS013705_21211	22544	1421..21943	T30184
mICE965	46623	48.65	-	-	MOBP1	TypeB	tRNA-Phe	CBASS,PD-T4-9,Pycsar	C274	Gastrointestinal	feces	Phocaeicola dorei	SRS042893	SRS042893_2181	79363	32716..79338	-
mICE966	49430	47.41	-	-	MOBP1	TypeB	-	-	C100	Gastrointestinal	feces	Butyricimonas faecalis	SRS042893	SRS042893_3503	100529	45803..95232	-
mICE967	18629	41.59	-	-	MOBP1	TypeFATA	-	-	C806	Gastrointestinal	feces	Christensenella minuta	SRS042893	SRS042893_7038	23418	2901..21529	-
mICE968	23482	43.59	-	-	MOBP1	TypeB	-	-	C667	Gastrointestinal	feces	Bacteroides thetaiotaomicron	SRS042966	SRS042966_11693	28279	1284..24765	-
mICE969	30125	46.49	-	-	MOBP1	TypeFATA	-	-	C505	Gastrointestinal	feces	Ruminococcus bicirculans	SRS042967	SRS042967_763	45586	4694..34818	-
mICE970	52469	47.9	-	-	MOBQ	TypeT	-	-	C230	Oral	gingiva	Selenomonas sp. oral taxon	SRS042984	SRS042984_44903	66044	13563..66031	T30558
mICE971	85937	45.21	-	-	MOBP1	TypeB	-	-	C291	Gastrointestinal	feces	Bacteroides ovatus	SRS013800	SRS013800_5775	87940	731..86667	T30187
mICE972	72072	45.11	-	-	MOBP1	TypeB	-	AbiEii,cps4L	C479	Gastrointestinal	feces	Parabacteroides distasonis	SRS043411	SRS043411_12325	86478	6725..78796	T30561
mICE973	27561	48.3	-	-	MOBP1	TypeB	-	-	C563	Gastrointestinal	feces	Alistipes onderdonkii	SRS043411	SRS043411_16555	85261	6304..33864	T30561
mICE974	26962	45.95	-	-	MOBP1	TypeB	-	-	C581	Gastrointestinal	feces	Bacteroides uniformis	SRS043411	SRS043411_5571	51778	19318..46279	T30561
mICE975	36533	35.65	-	-	MOBP1	TypeFATA	-	-	C362	Oral	gingiva	Gemella sp. oral taxon	SRS043454	SRS043454_11396	51675	91..36623	-
mICE976	26059	39.2	-	-	MOBP1	TypeFATA	-	-	C77	Oral	gingiva	Streptococcus oralis	SRS043454	SRS043454_23228	26595	72..26130	-
mICE977	35250	38.92	-	-	MOBP1	TypeFATA	-	RM_Type_III	C374	Gastrointestinal	feces	Blautia sp.	SRS043701	SRS043701_12402	40286	4761..40010	T30565
mICE978	23269	50.2	-	-	MOBP1	TypeB	tRNA-Ser	-	C676	Oral	gingiva	Porphyromonas gingivalis	SRS043729	SRS043729_9023	41840	11908..35176	-
mICE979	25748	29.2	-	-	MOBQ	TypeT	-	-	C180	Oral	gingiva	Leptotrichia hofstadii	SRS043772	SRS043772_16331	43561	1850..27597	T30567
mICE980	43966	47.06	-	-	MOBP1	TypeB	-	-	C296	Gastrointestinal	feces	Parabacteroides distasonis	SRS043841	SRS043841_269	51886	263..44228	-
mICE981	31154	47.77	-	-	MOBP1	TypeFATA	-	Abi2	C487	Oral	dorsum of tongue	Clostridium sp.	SRS013927	SRS013927_13175	55450	6124..37277	-
mICE982	26998	39.07	-	-	MOBP1	TypeFATA	-	-	C579	Oral	dorsum of tongue	Streptococcus oralis	SRS043942	SRS043942_10822	30233	444..27441	-
mICE983	18518	47.23	-	-	MOBP1	TypeB	-	-	C809	Gastrointestinal	feces	Prevotella copri	SRS044365	SRS044365_2049	55486	34266..52783	-
mICE984	41387	54.88	-	-	MOBF, MOBP1	TypeB	-	-	C310	Gastrointestinal	feces	Alistipes shahii	SRS044365	SRS044365_5244	92145	47836..89222	-
mICE985	20469	39.62	-	-	MOBP1	TypeFATA	-	-	C767	Oral	gingiva	Streptococcus oralis	SRS044448	SRS044448_60524	23162	2488..22956	-
mICE986	18334	41.09	-	-	MOBT	TypeFA	-	-	C812	Gastrointestinal	feces	Roseburia intestinalis	SRS044535	SRS044535_20006	93299	71879..90212	-
mICE987	22744	39.17	-	-	MOBT	TypeFA	-	-	C701	Gastrointestinal	feces	Roseburia intestinalis	SRS044535	SRS044535_20098	25845	1864..24607	-
mICE988	25687	44.24	-	-	MOBP1	TypeB	-	Lamassu-Fam	C613	Gastrointestinal	feces	Bacteroides caecimuris	SRS044973	SRS044973_1317	39883	13979..39665	-
mICE989	59646	43.14	-	-	MOBP1	TypeB	-	-	C725	Gastrointestinal	feces	Bacteroides xylanisolvens	SRS045195	SRS045195_1616	90481	10243..69888	-
mICE990	24404	39.09	-	-	MOBP1	TypeFATA	-	-	C643	Oral	dorsum of tongue	Streptococcus oralis	SRS045602	SRS045602_4616	27634	1192..25595	-
mICE991	45819	43.98	-	-	MOBP1	TypeB	-	AbiH,cps4L,ABZJ_RS06285	C281	Gastrointestinal	feces	Bacteroides uniformis	SRS045645	SRS045645_2316	51707	1183..47001	T30580
mICE992	20605	44.01	-	-	MOBP1	TypeFATA	-	RM,RM_Type_I	C60	Gastrointestinal	feces	Ruminococcus bicirculans	SRS045739	SRS045739_10816	57684	22470..43074	-
mICE993	46583	41.58	-	-	MOBB, MOBP1	TypeB	tRNA-Asp	-	C277	Gastrointestinal	feces	Bacteroides uniformis	SRS046068	SRS046068_1504	47501	570..47152	-
mICE994	15553	49.68	-	-	MOBB	TypeB	-	-	C845	Gastrointestinal	feces	Bacteroides thetaiotaomicron	SRS046068	SRS046068_3777	21765	883..16435	-
mICE995	31705	25.84	-	-	MOBQ	TypeT	tRNA-Gln	CapRel	C471	Oral	dorsum of tongue	Fusobacterium nucleatum	SRS046496	SRS046496_13620	43083	182..31886	-
mICE996	19829	40.82	-	-	MOBT	TypeFA	-	-	C790	Gastrointestinal	feces	Roseburia intestinalis	SRS046502	SRS046502_7734	26622	3743..23571	-
mICE997	63365	43.64	-	-	MOBP1	TypeB	-	Gabija	C644	Gastrointestinal	feces	Alistipes megaguti	SRS046717	SRS046717_10176	68494	3606..66970	-
mICE998	97130	38.09	-	-	MOBV	TypeB	-	BREX	C251	Gastrointestinal	feces	Bacteroides thetaiotaomicron	SRS046717	SRS046717_2482	129126	11145..108274	-
mICE999	41011	51.29	attL:1080..1138 (GTGGTGCCGGTGGCGGGGGTCGAACCCGCACGGGTTATTAGCCCAACGGATTTTGAGT)<br>attR:42032..42090 (GTGGTGCCGGTGGCGGGGGTCGAACCCGCACGGGTTATTAGCCCAACGGATTTTGAGT)	-	MOBP1	TypeFATA	tRNA-Leu	-	C313	Gastrointestinal	feces	Faecalibacterium prausnitzii	SRS046717	SRS046717_8810	65459	1080..42090	-
mICE1000	51593	35.98	-	TTAACCCCCCGTATCTAACAGGGGGGTACAAATCGACAGGAAACAGTCAAAAAAACATTAGAAAATCCTTTGGTTACAAGGGATTTACAAAATTTCAGCGTATGTCAAATGGGCTTTAAAAGTTGACATAC	MOBT	TypeFA, TypeFATA	-	tet(M)	C1	Oral	gingiva	Streptococcus pneumoniae	SRS047126	SRS047126_41774	55347	2648..54240	-
mICE1001	33847	56.69	-	-	MOBH	TypeF	-	-	C408	Oral	gingiva	Neisseria bacilliformis	SRS047126	SRS047126_72	58779	17956..51802	-
mICE1002	28630	29.69	-	-	MOBQ	TypeT	-	-	C165	Oral	dorsum of tongue	-	SRS047210	SRS047210_9452	39665	9066..37695	T30591
mICE1003	28396	50.85	-	-	MOBP1	TypeFATA	-	-	C539	Gastrointestinal	feces	Ruminococcus champanellensis	SRS047741	SRS047741_17515	39246	6827..35222	-
mICE1004	31685	46.47	-	-	MOBP1	TypeB	-	AbiD,PD-T7-1,RloC,ShosTA	C473	Gastrointestinal	feces	Bacteroides cellulosilyticus	SRS048060	SRS048060_1058	67683	31741..63425	-
mICE1005	78147	43.11	-	-	MOBQ, MOBP1	TypeFATA	-	-	C348	Gastrointestinal	feces	Blautia sp.	SRS048262	SRS048262_17481	90966	3836..81982	-
mICE1006	22148	55.08	-	-	MOBP1	TypeB	-	-	C24	Gastrointestinal	feces	Alistipes finegoldii	SRS048307	SRS048307_1088	27494	1894..24041	-
mICE1007	49733	45.97	-	-	MOBP1, MOBP1	TypeB	-	-	C99	Gastrointestinal	feces	Bacteroides sp.	SRS048307	SRS048307_1408	52619	1221..50953	-
mICE1008	29549	52.91	-	-	MOBP1	TypeB	-	-	C516	Gastrointestinal	feces	Alistipes onderdonkii	SRS048307	SRS048307_212	56329	22617..52165	-
mICE1009	34280	27.87	-	-	MOBP1, MOBP1	TypeFATA	-	-	C397	Gastrointestinal	feces	Phocaeicola vulgatus	SRS048654	SRS048654_2513	52509	8680..42959	-
mICE1010	44393	28.53	-	-	MOBP1	TypeFATA	-	-	C292	Gastrointestinal	feces	Homo sapiens	SRS048870	SRS048870_12760	45022	595..44987	T30602
mICE1011	30427	43.17	-	-	MOBP1	TypeB	-	CBASS,pAgo	C500	Gastrointestinal	feces	Alistipes onderdonkii	SRS048870	SRS048870_5718	30620	172..30598	T30602
mICE1012	57528	37.05	-	CTAACCCCCCGTATCTAACAGGGGGGTACAAATCGACAGGAAACAGTCAAAAAAATAGCAGAAAATTCTTTGGTTACAAGGAGTTTAGAAAATTTCGTGGTATGTCAAATGAGCTTCAATAGTTGACATAC	MOBP1, MOBT	TypeFA, TypeFATA	-	tet(M)	C814	Oral	gingiva	Filifactor alocis	SRS013946	SRS013946_6025	68823	2832..60359	T30196
mICE1013	38579	43.79	attL:113..161 (TGGTGGGTCGTGAGCGATTCGAACGCTCGACCAACGGATTAAAAGTCC)<br>attR:38643..38691 (TGGTGGGTCGTGAGCGATTCGAACGCTCGACCAACGGATTAAAAGTCC)	-	MOBP1	TypeT	tRNA-Lys	RM_Type_IIG	C344	Oral	dorsum of tongue	Neisseria sicca	SRS048893	SRS048893_9153	38770	113..38691	-
mICE1014	102164	47.31	-	-	MOBV	TypeB	-	AbiH,AbiL	C228	Oral	dorsum of tongue	Duncaniella	SRS049211	SRS049211_10060	216834	47980..150143	-
mICE1015	34412	39.13	attL:102..134 (GCGCTTCAGGATGGGCTTGAACCAACGACCCC)<br>attR:34481..34513 (GCGCTTCAGGATGGGCTTGAACCAACGACCCC)	-	MOBP1	TypeB	tRNA-Asn	-	C389	Oral	dorsum of tongue	Prevotella melaninogenica	SRS049253	SRS049253_31733	52007	102..34513	-
mICE1016	76881	44.53	-	-	MOBP1	TypeB	-	AbiD,tet(Q),	C377	Oral	gingiva	Alistipes communis	SRS049392	SRS049392_2097	94751	12220..89100	-
mICE1017	13697	57.2	-	-	MOBP1	TypeFATA	-	-	C20	Gastrointestinal	feces	Eubacterium limosum	SRS049446	SRS049446_14309	30303	3281..16977	-
mICE1018	77031	27.89	-	-	MOBP1	TypeFATA	-	-	C363	Gastrointestinal	feces	Bacteroides thetaiotaomicron	SRS049995	SRS049995_6957	87472	75..77105	T30610
mICE1019	28988	38.42	-	-	MOBP1	TypeFATA	-	AbiEii	C527	Oral	gingiva	Gemella sp. oral taxon	SRS050799	SRS050799_28692	37938	7321..36308	-
mICE1020	27077	39.46	-	-	MOBP1	TypeFATA	tmRNA	-	C576	Oral	gingiva	Streptococcus sanguinis	SRS011126	SRS011126_30447	29397	2095..29171	T30145
mICE1021	18131	26.23	-	-	MOBQ	TypeT	tRNA-Arg	AbiQ	C817	Oral	gingiva	Fusobacterium pseudoperiodonticum	SRS051228	SRS051228_11948	29581	9298..27428	-
mICE1022	27783	41.69	-	-	MOBP1	TypeFATA	-	RM_Type_I,RM_Type_IV	C68	Gastrointestinal	feces	Christensenella minuta	SRS051610	SRS051610_11504	39984	8678..36460	-
mICE1023	26140	26.27	-	-	MOBQ	TypeT	-	-	C608	Oral	gingiva	Fusobacterium pseudoperiodonticum	SRS052095	SRS052095_12090	33637	6600..32739	-
mICE1024	22646	36.51	-	-	MOBP1	TypeFATA	-	AbiD	C703	Oral	buccal mucosa	Streptococcus mutans	SRS052668	SRS052668_219	31511	4158..26803	T30633
mICE1025	51219	36.4	-	-	MOBP1	TypeFATA	-	tet(32)	C95	Urogenital	posterior fornix of vagina	Streptococcus anginosus	SRS052859	SRS052859_21	175942	76559..127777	-
mICE1026	20055	39.13	-	-	MOBP1	TypeFATA	-	-	C8	Oral	buccal mucosa	Streptococcus oralis	SRS052874	SRS052874_30461	21547	1021..21075	T30635
mICE1027	70268	47.54	-	-	MOBP1, MOBP1	TypeFATA	-	RM_Type_I	C517	Gastrointestinal	feces	Ruminococcus champanellensis	SRS053214	SRS053214_17969	98139	16273..86540	-
mICE1028	19696	42.92	-	-	MOBP1, MOBV	TypeFATA	-	-	C792	Gastrointestinal	feces	Christensenella minuta	SRS053214	SRS053214_21633	27014	7166..26861	-
mICE1029	32883	43.68	-	-	MOBP1	TypeB	-	-	C438	Gastrointestinal	feces	Bacteroides coprosuis	SRS053398	SRS053398_3043	35150	1351..34233	T30639
mICE1030	36368	52.77	-	-	MOBP1	TypeB	-	AbiU	C367	Gastrointestinal	feces	Bacteroides sp.	SRS053573	SRS053573_30	38745	2368..38735	-
mICE1031	33216	44.61	-	-	MOBP1	TypeB	-	-	C426	Gastrointestinal	feces	Bacteroides fragilis	SRS053573	SRS053573_773	79917	26818..60033	-
mICE1032	35156	42.14	-	-	MOBP1	TypeB	-	RloC	C376	Gastrointestinal	feces	Bacteroides ovatus	SRS053587	SRS053587_227	91381	56151..91306	-
mICE1033	18112	41.7	-	-	MOBP1	TypeFATA	-	-	C818	Nasal	external naris	Christensenella minuta	SRS053863	SRS053863_51182	26303	840..18951	-
mICE1034	27242	29.15	-	-	MOBQ	TypeT	-	-	C174	Oral	gingiva	Leptotrichia hofstadii	SRS053917	SRS053917_25903	52277	4169..31410	-
mICE1035	29664	38.27	-	-	MOBH	TypeG	-	-	C512	Oral	gingiva	Haemophilus parainfluenzae	SRS053917	SRS053917_9749	54474	8510..38173	-
mICE1036	42859	28.11	-	-	MOBP1	TypeFATA	-	-	C299	Oral	gingiva	Fusobacterium nucleatum	SRS054430	SRS054430_7544	48435	4808..47666	T30645
mICE1037	19154	36.62	-	TTAACCCCCCGTATCTAACAGGGGGGTACAAATCGACAGGAAACAGTCAAAAAAACATTAGAAAATCCTTTGGTTACAAGGGATTTACAAAATTTCAGCGTATGTCAAATGGGCTTTAAAAGTTGACATAC	MOBT	TypeFA	-	tet(M),Gabija	C798	Oral	gingiva	Streptococcus pneumoniae	SRS054430	SRS054430_79657	23352	1619..20772	T30645
mICE1038	67184	48.41	-	-	MOBP1	TypeB	-	-	C584	Gastrointestinal	feces	Parabacteroides distasonis	SRS054590	SRS054590_220	105943	27982..95165	T30647
mICE1039	34227	49.61	-	-	MOBP1	TypeB	-	-	C399	Gastrointestinal	feces	Bacteroides ovatus	SRS054905	SRS054905_18584	46833	10453..44679	-
mICE1040	13696	57.31	-	-	MOBP1	TypeFATA	-	AbiL	C20	Gastrointestinal	feces	Ruthenibacterium lactatiformans	SRS054905	SRS054905_25853	59128	34687..48382	-
mICE1041	103453	44.37	-	-	MOBP1	TypeFATA	-	-	C46	Gastrointestinal	feces	Massilistercora timonensis	SRS055982	SRS055982_3313	126816	308..103760	T30658
mICE1042	20946	45.65	-	-	MOBP1	TypeB	tRNA-Ser	-	C99	Gastrointestinal	feces	Bacteroides intestinalis	SRS013965	SRS013965_22792	35173	14198..35143	-
mICE1043	55987	50.06	attL:7992..8007 (TCCCTCTCTCTCCGC)<br>attR:63963..63978 (TCCCTCTCTCTCCGC)	-	MOBP1	TypeB	tRNA-Ser	AbiD	C867	Oral	gingiva	Porphyromonas gingivalis	SRS056113	SRS056113_3187	88508	7992..63978	-
mICE1044	40767	33.05	-	-	MOBP1	TypeFATA	-	-	C14	Oral	buccal mucosa	Streptococcus sp. oral taxon	SRS056461	SRS056461_1707	44611	146..40912	-
mICE1045	14908	38.31	-	TAACAGGGGGGTACAAATCGACAGGAAACAGTCAAAAAAACATTAGAAAATCCTTTGGTTACAAGGGATTTACAAAATTTCAGCGTATGTCAAATGGGCTTTAAAAGTTGACATAC	MOBT	TypeFA	-	-	C18	Oral	buccal mucosa	Streptococcus thermophilus	SRS056461	SRS056461_8659	15990	471..15378	-
mICE1046	32584	49.65	-	-	MOBP1	TypeB	-	-	C449	Oral	gingiva	Bacteroides thetaiotaomicron	SRS056537	SRS056537_29919	33042	269..32852	-
mICE1047	23588	32.68	-	-	MOBP1	TypeT	-	-	C200	Oral	dorsum of tongue	Campylobacter concisus	SRS056622	SRS056622_21113	28530	363..23950	T30662
mICE1048	50593	31.22	-	-	MOBP1	TypeB	tRNA-Gln	-	C246	Oral	dorsum of tongue	Bergeyella cardium	SRS057244	SRS057244_12452	283938	157154..207746	-
mICE1049	17547	43.75	-	-	MOBP1	TypeFATA	-	-	C824	Gastrointestinal	feces	Clostridioides difficile	SRS057478	SRS057478_8997	19897	889..18435	-
mICE1050	26900	39.15	-	-	MOBP1	TypeFATA	-	-	C78	Oral	gingiva	Streptococcus oralis	SRS057619	SRS057619_11297	31467	625..27524	-
mICE1051	31378	55.97	-	-	MOBH	TypeG	-	-	C478	Oral	gingiva	Proteobacteria	SRS057619	SRS057619_5623	56042	8396..39773	-
mICE1052	49214	46.24	-	-	MOBP1	TypeB	-	-	C257	Gastrointestinal	feces	Bacteroides xylanisolvens	SRS013965	SRS013965_29138	91740	56..49269	-
mICE1053	33577	46.32	-	-	MOBP1	TypeFATA	-	Gabija,RM_Type_II	C413	Oral	buccal mucosa	Clostridium sp.	SRS057931	SRS057931_2265	48823	6066..39642	-
mICE1054	34666	48.32	-	-	MOBP1	TypeB	-	-	C100	Gastrointestinal	feces	Bacteroides sp.	SRS058145	SRS058145_3819	48289	2779..37444	-
mICE1055	20288	51.01	-	-	MOBP1	TypeB	tRNA-Ser	-	C774	Gastrointestinal	feces	Phocaeicola vulgatus	SRS058268	SRS058268_7	102810	71332..91619	-
mICE1056	29533	33.22	-	-	MOBP1	TypeFATA	-	-	C519	Gastrointestinal	feces	Clostridioides difficile	SRS062701	SRS062701_5454	85321	50556..80088	-
mICE1057	39417	49.17	-	-	MOBQ, MOBP1	TypeFATA	tRNA-Ser	-	C332	Oral	dorsum of tongue	Oscillibacter sp.	SRS062714	SRS062714_14901	43625	2688..42104	-
mICE1058	21749	38.84	-	-	MOBP1	TypeFATA	-	-	C78	Oral	dorsum of tongue	Streptococcus oralis	SRS063193	SRS063193_94787	23216	691..22439	T30687
mICE1059	33914	56.56	-	-	MOBH	TypeF	-	-	C405	Oral	gingiva	Neisseria bacilliformis	SRS063246	SRS063246_1541	46850	191..34104	-
mICE1060	51978	45.89	-	-	MOBP1	TypeB	-	CBASS,PD-T7-2	C233	Oral	buccal mucosa	Prevotella intermedia	SRS063272	SRS063272_1485	73828	14588..66565	T30689
mICE1061	27504	39.37	-	-	MOBP1	TypeFATA	-	-	C568	Oral	dorsum of tongue	Streptococcus oralis	SRS063373	SRS063373_11956	31721	695..28198	-
mICE1062	20000	51.08	-	-	MOBP1	TypeB	-	-	C789	Gastrointestinal	feces	Bacteroides fragilis	SRS063489	SRS063489_602	26553	6219..26218	-
mICE1063	20543	32.51	-	-	MOBP1	TypeT	-	-	C765	Oral	palatine tonsil	Campylobacter concisus	SRS063621	SRS063621_6452	23651	3060..23602	-
mICE1064	28138	47.65	-	-	MOBV, MOBP1	TypeB	-	-	C545	Gastrointestinal	feces	Parabacteroides distasonis	SRS063928	SRS063928_5	28708	445..28582	-
mICE1065	32562	38.98	attL:1341..1373 (GCGCTTCAGGATGGGCTTGAACCAACGACCCC)<br>attR:33870..33902 (GCGCTTCAGGATGGGCTTGAACCAACGACCCC)	-	MOBP1	TypeB	tRNA-Asn	-	C451	Oral	dorsum of tongue	Prevotella intermedia	SRS063932	SRS063932_51613	44604	1341..33902	T30695
mICE1066	49241	44.54	-	-	MOBP1	TypeB	tRNA-Asp	-	C256	Gastrointestinal	feces	Bacteroides fragilis	SRS013965	SRS013965_38101	49395	113..49353	-
mICE1067	45518	44.43	-	-	MOBP1	TypeFATA	-	Hachiman	C284	Gastrointestinal	feces	Anaerobutyricum hallii	SRS064232	SRS064232_4200	70200	759..46276	-
mICE1068	38983	44.37	-	-	MOBP1	TypeFATA	-	-	C340	Gastrointestinal	feces	Bifidobacterium longum	SRS064232	SRS064232_742	52260	4087..43069	-
mICE1069	23940	44.67	-	-	MOBP1	TypeB	-	CBASS	C655	Oral	buccal mucosa	Prevotella intermedia	SRS064234	SRS064234_1366	32705	376..24315	-
mICE1070	27607	48.4	-	-	MOBB, MOBP1	TypeB	-	-	C561	Gastrointestinal	feces	Bacteroides uniformis	SRS064276	SRS064276_15098	51148	47..27653	T30698
mICE1071	54802	36.63	-	-	MOBV	TypeFATA	-	tet(O),RloC	C869	Oral	buccal mucosa	Streptococcus mitis	SRS064393	SRS064393_189	81005	23880..78681	-
mICE1072	25585	29.75	-	-	MOBQ	TypeT	-	AbiH	C616	Oral	dorsum of tongue	Leptotrichia hofstadii	SRS064423	SRS064423_12371	31123	4449..30033	T30699
mICE1073	23243	41.47	-	-	MOBP1	TypeFATA	-	-	C678	Oral	gingiva	Streptococcus sanguinis	SRS064449	SRS064449_6207	26050	2139..25381	T30700
mICE1074	24672	47.15	-	-	MOBP1	TypeB	tRNA-Lys	ShosTA	C638	Gastrointestinal	feces	Bacteroides fragilis	SRS064645	SRS064645_187	25157	399..25070	T30703
mICE1075	22139	44.17	-	-	MOBP1	TypeB	-	-	C719	Gastrointestinal	feces	Bacteroides fragilis	SRS064662	SRS064662_492	34767	12295..34433	-
mICE1076	107329	41.67	-	-	MOBV, MOBP1	TypeB	-	AbiD	C694	Gastrointestinal	feces	Phocaeicola dorei	SRS013965	SRS013965_38263	115229	5671..112999	-
mICE1077	73270	47.49	-	-	MOBP1	TypeT	-	-	C453	Gastrointestinal	feces	Turicimonas muris	SRS064757	SRS064757_88484	77760	150..73419	-
mICE1078	44137	46.32	-	-	MOBP1	TypeB	-	Lit,SanaTA	C295	Gastrointestinal	feces	Phocaeicola dorei	SRS064973	SRS064973_274	62205	10220..54356	-
mICE1079	24941	42.97	-	-	MOBP1	TypeB	tRNA-Ser	-	C633	Gastrointestinal	feces	Bacteroides fragilis	SRS064973	SRS064973_419	26184	989..25929	-
mICE1080	16378	26.4	-	-	MOBQ	TypeT	-	-	C839	Oral	dorsum of tongue	Fusobacterium pseudoperiodonticum	SRS065091	SRS065091_9279	19095	1303..17680	-
mICE1081	24410	39.35	-	-	MOBP1	TypeFATA	-	-	C642	Oral	gingiva	Streptococcus oralis	SRS065099	SRS065099_354	28230	2658..27067	T30706
mICE1082	36095	44.6	-	-	MOBP1	TypeFATA	-	RM_Type_I	C369	Gastrointestinal	feces	Blautia sp.	SRS065397	SRS065397_6961	44100	377..36471	-
mICE1083	13729	52.31	-	-	MOBP1	TypeFATA	-	-	C224	Gastrointestinal	feces	Faecalitalea cylindroides	SRS065504	SRS065504_24620	33846	18002..31730	T30710
mICE1084	28807	49.35	-	GCACGATGGCGATGTTTACAAAACTGACGTTTTGCACATCGCGCGTGCCAAAGGGGACACCCCTTTGAAACCC	MOBP1	TypeT	-	-	C533	Oral	gingiva	-	SRS065542	SRS065542_82587	31994	2976..31782	-
mICE1085	20022	45.41	-	-	MOBP1	TypeT	-	-	C788	Oral	dorsum of tongue	Neisseria subflava	SRS074676	SRS074676_5476	40726	10052..30073	-
mICE1086	34799	37.76	-	-	MOBH	TypeG	-	-	C94	Oral	gingiva	Haemophilus parainfluenzae	SRS074682	SRS074682_19707	69225	21058..55856	-
mICE1087	15479	26.75	-	-	MOBQ	TypeT	tRNA-Arg	-	C846	Oral	dorsum of tongue	Fusobacterium pseudoperiodonticum	SRS014124	SRS014124_4962	33203	16871..32349	T30203
mICE1088	21719	42.69	-	-	MOBP1	TypeFATA	-	-	C730	Oral	gingiva	Streptococcus sanguinis	SRS075410	SRS075410_18613	24053	1812..23530	T30712
mICE1089	30735	31.6	-	-	MOBQ	TypeT	-	-	C495	Oral	gingiva	Leptotrichia sp. oral taxon	SRS075410	SRS075410_7362	53064	154..30888	T30712
mICE1090	60002	51.51	-	-	MOBP1	TypeB	-	-	C695	Gastrointestinal	feces	Phocaeicola vulgatus	SRS075716	SRS075716_662	80601	17853..77854	-
mICE1091	37299	45.61	-	-	MOBP1	TypeB	tRNA-Lys	-	C354	Gastrointestinal	feces	Bacteroides xylanisolvens	SRS075716	SRS075716_906	79387	344..37642	-
mICE1092	40556	49.01	-	-	MOBP1	TypeB	-	tet(Q),erm(F)	C320	Oral	gingiva	Prevotella intermedia	SRS075771	SRS075771_25539	63509	22673..63228	-
mICE1093	23073	29.36	-	-	MOBQ	TypeT	-	-	C174	Oral	gingiva	Leptotrichia trevisanii	SRS075771	SRS075771_28411	23899	103..23175	-
mICE1094	25359	48.85	-	-	MOBP1	TypeB	-	-	C624	Oral	buccal mucosa	Prevotella intermedia	SRS075815	SRS075815_12491	42468	14610..39968	-
mICE1095	31449	50.9	-	-	MOBQ	TypeT	-	-	C477	Oral	dorsum of tongue	Selenomonas sp. oral taxon	SRS014271	SRS014271_18039	44376	11881..43329	T30206
mICE1096	16758	51.6	-	-	MOBP1	TypeB	-	-	C834	Oral	gingiva	Porphyromonas gingivalis	SRS075819	SRS075819_14353	38405	21523..38280	-
mICE1097	21606	40.45	-	-	MOBT	TypeFA	-	-	C731	Gastrointestinal	feces	Roseburia intestinalis	SRS075878	SRS075878_23309	25120	3378..24983	-
mICE1098	52537	33.06	-	-	MOBP1	TypeB	tmRNA	-	C229	Oral	gingiva	Bergeyella cardium	SRS075959	SRS075959_28148	54367	539..53075	-
mICE1099	26385	41.28	-	-	MOBP1	TypeT	-	-	C597	Oral	gingiva	Campylobacter concisus	SRS075959	SRS075959_29011	44990	16315..42699	-
mICE1100	44360	58.41	-	-	MOBP1	TypeB	tRNA-Gly	SEFIR	C293	Gastrointestinal	feces	Alistipes finegoldii	SRS075963	SRS075963_33	58750	14283..58642	-
mICE1101	99324	43.33	-	-	MOBP1, MOBV	TypeB	-	AbiD	C96	Gastrointestinal	feces	Phocaeicola dorei	SRS014287	SRS014287_15868	113066	307..99630	T30207
mICE1102	26577	39.77	-	-	MOBP1	TypeFATA	-	-	C591	Oral	buccal mucosa	Streptococcus mitis	SRS076766	SRS076766_1467	30256	486..27062	-
mICE1103	24219	39.93	-	-	MOBP1	TypeFATA	-	-	C195	Oral	gingiva	Streptococcus oralis	SRS076770	SRS076770_21953	33037	5217..29435	-
mICE1104	34330	56.72	-	-	MOBH	TypeF	-	-	C394	Oral	gingiva	Neisseria bacilliformis	SRS076770	SRS076770_5142	39293	203..34532	-
mICE1105	20966	44.46	-	-	MOBP1	TypeB	-	-	C751	Gastrointestinal	feces	Bacteroides thetaiotaomicron	SRS076804	SRS076804_12697	39719	18415..39380	-
mICE1106	28244	57.75	-	-	MOBH	TypeG	-	-	C542	Oral	gingiva	Cardiobacterium hominis	SRS076874	SRS076874_9511	39467	386..28629	-
mICE1107	40931	43.01	-	-	MOBP1	TypeB	-	-	C316	Oral	dorsum of tongue	Prevotella intermedia	SRS076951	SRS076951_24742	51480	9926..50856	-
mICE1108	26209	46.36	-	-	MOBP1	TypeFATA	tRNA-Leu	-	C602	Gastrointestinal	feces	Streptococcus agalactiae	SRS014344	SRS014344_2752	49748	15320..41528	-
mICE1109	26642	29.96	-	-	MOBQ	TypeT	-	-	C589	Oral	dorsum of tongue	Leptotrichia sp. oral taxon	SRS077016	SRS077016_20412	87133	32758..59399	-
mICE1110	23239	58.94	-	-	MOBH	TypeG	-	-	C679	Oral	gingiva	Cardiobacterium hominis	SRS077022	SRS077022_25857	30948	4221..27459	-
mICE1111	73543	44.4	-	-	MOBV	TypeB	-	RM_Type_I	C435	Gastrointestinal	feces	Butyricimonas virosa	SRS077086	SRS077086_4017	94634	11291..84833	-
mICE1112	20768	46.49	-	-	MOBP1	TypeB	-	SanaTA	C757	Gastrointestinal	feces	Phocaeicola dorei	SRS077127	SRS077127_11609	55134	34107..54874	-
mICE1113	59136	44.1	-	-	MOBP1	TypeB	-	RM_Type_I	C743	Gastrointestinal	feces	Bacteroides fragilis	SRS077127	SRS077127_576	86264	1379..60514	-
mICE1114	37986	45.55	-	-	MOBP1	TypeB	-	Lit,SanaTA	C351	Gastrointestinal	feces	Alistipes finegoldii	SRS077194	SRS077194_11107	81788	43554..81539	-
mICE1115	23665	42.69	-	-	MOBT	TypeFA	-	-	C661	Gastrointestinal	feces	Clostridium perfringens	SRS077194	SRS077194_15452	27828	284..23948	-
mICE1116	28906	36.86	-	-	MOBP1	TypeFATA	-	-	C530	Oral	dorsum of tongue	Streptococcus salivarius	SRS077216	SRS077216_14808	33993	440..29345	-
mICE1117	21316	38.76	-	-	MOBP1	TypeFATA	-	-	C739	Oral	dorsum of tongue	Streptococcus oralis	SRS077216	SRS077216_17180	27661	1006..22321	-
mICE1118	21165	46.23	-	-	MOBP1	TypeB	-	Lit	C744	Oral	dorsum of tongue	Prevotella intermedia	SRS014404	SRS014404_3942	25705	4477..25641	-
mICE1119	23628	48.05	-	-	MOBP1	TypeFATA	-	-	C664	Gastrointestinal	feces	Ruminococcus champanellensis	SRS077231	SRS077231_21995	32979	7232..30859	-
mICE1120	22624	48.68	-	-	MOBP1	TypeFATA	-	Abi2	C704	Oral	dorsum of tongue	Clostridium sp.	SRS077239	SRS077239_12611	88775	6014..28637	-
mICE1121	47443	43.03	-	-	MOBP1	TypeB	tRNA-Phe	-	C267	Gastrointestinal	feces	Phocaeicola dorei	SRS077323	SRS077323_6248	84541	31976..79418	-
mICE1122	25699	39.61	-	-	MOBP1	TypeFATA	-	-	C182	Oral	buccal mucosa	Streptococcus oralis	SRS077329	SRS077329_851	32383	6153..31851	-
mICE1123	32229	46.07	-	-	MOBP1	TypeB	tRNA-Ser	Lamassu-Fam	C459	Gastrointestinal	feces	Phocaeicola vulgatus	SRS077335	SRS077335_3611	50355	362..32590	-
mICE1124	24188	49.63	-	-	MOBP1	TypeFATA	-	-	C649	Gastrointestinal	feces	Acidaminococcus intestini	SRS077335	SRS077335_8403	32134	6331..30518	-
mICE1125	39635	41.7	-	-	MOBP1	TypeFATA	-	-	C328	Gastrointestinal	feces	Ruminococcus champanellensis	SRS014412	SRS014412_8047	58292	13193..52827	-
mICE1126	105611	48.03	attL:320..344 (AAGTGGTGCCACCAGGAATCGAAC)<br>attR:105906..105930 (AAGTGGTGCCACCAGGAATCGAAC)	-	MOBP1	TypeB	tRNA-Phe	AVAST_I	C219	Gastrointestinal	feces	Bacteroides sp.	SRS077364	SRS077364_2800	106174	320..105930	-
mICE1127	23406	44.56	-	-	MOBP1	TypeB	-	-	C669	Oral	gingiva	Prevotella intermedia	SRS077390	SRS077390_14271	43331	19583..42988	-
mICE1128	33976	26.02	-	-	MOBV, MOBQ	TypeT	tRNA-Arg	AbiQ	C2	Oral	dorsum of tongue	Fusobacterium pseudoperiodonticum	SRS077441	SRS077441_3789	39779	1690..35665	-
mICE1129	33893	56.51	-	-	MOBH	TypeF	-	-	C406	Oral	buccal mucosa	Neisseria bacilliformis	SRS077443	SRS077443_403	43244	3628..37520	-
mICE1130	62968	55.24	-	-	MOBH, MOBH	TypeF	-	-	C651	Oral	gingiva	Neisseria bacilliformis	SRS077447	SRS077447_6119	66881	2539..65506	-
mICE1131	22979	58.14	-	-	MOBH	TypeG	-	-	C687	Oral	gingiva	Cardiobacterium hominis	SRS077447	SRS077447_61741	23572	431..23409	-
mICE1132	17236	34.12	-	-	MOBT	TypeFA	-	-	C828	Oral	gingiva	Streptococcus oralis	SRS077447	SRS077447_7019	34700	5057..22292	-
mICE1133	25504	38.77	-	-	MOBP1	TypeFATA	-	-	C620	Gastrointestinal	feces	Anaerobutyricum hallii	SRS077502	SRS077502_15640	41119	187..25690	-
mICE1134	25553	46.91	-	-	MOBP1	TypeB	-	-	C617	Gastrointestinal	feces	Parabacteroides sp.	SRS014459	SRS014459_17972	29372	2875..28427	T30209
mICE1135	34507	51.8	-	-	MOBQ	TypeT	-	-	C388	Oral	gingiva	Selenomonas sputigena	SRS077520	SRS077520_63551	54452	19597..54103	-
mICE1136	47711	45.09	-	-	MOBP1	TypeFATA	-	-	C265	Gastrointestinal	feces	Ruminococcus champanellensis	SRS077533	SRS077533_15880	53483	3905..51615	-
mICE1137	52822	48.78	-	-	MOBP1	TypeFATA	-	-	C873	Gastrointestinal	feces	Christensenella sp.	SRS077533	SRS077533_4294	65637	687..53508	-
mICE1138	17739	41.48	-	-	MOBP1	TypeFATA	-	RM_Type_I,RM_Type_IV	C129	Gastrointestinal	feces	Christensenella minuta	SRS077552	SRS077552_16858	42014	9427..27165	-
mICE1139	21893	43.71	-	-	MOBP1	TypeB	-	-	C723	Gastrointestinal	feces	Bacteroides fragilis	SRS077730	SRS077730_4301	40595	14678..36570	T30713
mICE1140	65975	46.03	-	-	MOBP1	TypeT	tRNA-Ser	RM_Type_IIG	C81	Gastrointestinal	feces	Turicimonas muris	SRS077849	SRS077849_3069	67811	299..66273	-
mICE1141	41798	46.16	-	-	MOBP1	TypeB	-	SanaTA	C113	Gastrointestinal	feces	Phocaeicola dorei	SRS078176	SRS078176_11599	42706	381..42178	T30716
mICE1142	25286	45.52	-	-	MOBP1	TypeFATA	tRNA-Ser	Gao_Ape	C625	Gastrointestinal	feces	Streptococcus suis	SRS078176	SRS078176_18317	43732	9241..34526	T30716
mICE1143	29358	38.33	-	-	MOBH	TypeG	-	-	C521	Oral	dorsum of tongue	Haemophilus parainfluenzae	SRS014470	SRS014470_36698	46729	1377..30734	T30210
mICE1144	39016	49.05	-	-	MOBP1	TypeB	-	-	C339	Gastrointestinal	feces	Muribaculum gordoncarteri	SRS078419	SRS078419_2835	42807	1484..40499	-
mICE1145	39371	38.45	-	-	MOBH	TypeG	-	-	C334	Oral	gingiva	Haemophilus parainfluenzae	SRS078431	SRS078431_33107	45238	4805..44175	-
mICE1146	20895	43.27	-	-	MOBP1	TypeFATA	-	tet(32)	C95	Urogenital	posterior fornix of vagina	Streptococcus agalactiae	SRS078686	SRS078686_314	77729	8721..29615	-
mICE1147	30790	51.38	-	-	MOBP1	TypeT	-	-	C492	Oral	gingiva	Stenotrophomonas	SRS079308	SRS079308_50969	34052	267..31056	-
mICE1148	19563	35.38	-	-	MOBQ	TypeT	-	AbiQ	C144	Oral	gingiva	-	SRS097867	SRS097867_1199	21509	475..20037	-
mICE1149	23186	58.97	-	-	MOBH	TypeG	-	-	C681	Oral	gingiva	Cardiobacterium hominis	SRS097871	SRS097871_10075	30726	3927..27112	-
mICE1150	25914	50.01	-	-	MOBP1	TypeFATA	tRNA-Met	AbiEii	C41	Gastrointestinal	feces	Faecalibacterium prausnitzii	SRS097889	SRS097889_20786	47864	21618..47531	-
mICE1151	19209	46.36	-	-	MOBP1	TypeB	-	-	C225	Oral	throat	Prevotella enoeca	SRS097905	SRS097905_3564	36511	16927..36135	-
mICE1152	24281	40.35	-	-	MOBP1	TypeFATA	-	-	C647	Oral	gingiva	Streptococcus oralis	SRS097918	SRS097918_7692	31848	519..24799	-
mICE1153	11834	45.98	-	-	MOBP1	TypeFATA	-	-	C864	Gastrointestinal	feces	Christensenella minuta	SRS097920	SRS097920_18794	19533	7347..19180	-
mICE1154	51118	34	-	-	MOBP1	TypeFATA	-	-	C21	Gastrointestinal	feces	Bacteroides xylanisolvens	SRS098073	SRS098073_1814	110387	6259..57376	-
mICE1155	27797	43.08	-	-	MOBP1	TypeFATA	-	-	C555	Gastrointestinal	feces	Ruminococcus bicirculans	SRS098073	SRS098073_2901	185289	20885..48681	-
mICE1156	18133	34.56	-	-	MOBT	TypeFA	-	-	C816	Urogenital	vagina	Streptococcus oralis	SRS098640	SRS098640_32413	23612	4847..22979	-
mICE1157	22044	51.24	-	-	MOBP1	TypeFATA	-	-	C721	Gastrointestinal	feces	Anaerostipes rhamnosivorans	SRS098655	SRS098655_11033	24341	1413..23456	-
mICE1158	24908	42.59	-	-	MOBP1	TypeFATA	tRNA-Tyr	-	C634	Gastrointestinal	feces	Ruminococcus bicirculans	SRS098655	SRS098655_13166	46565	10008..34915	-
mICE1159	58528	33.24	-	-	MOBP1	TypeFATA	-	Gabija	C764	Oral	dorsum of tongue	Streptococcus ilei	SRS098704	SRS098704_5658	62804	1023..59550	-
mICE1160	48024	50.68	-	-	MOBP1	TypeB	-	SanaTA	C264	Oral	gingiva	Porphyromonas gingivalis	SRS098735	SRS098735_31165	69671	176..48199	-
mICE1161	34750	48.79	-	-	MOBQ	TypeT	-	-	C203	Oral	gingiva	Cardiobacterium hominis	SRS098735	SRS098735_36898	38129	404..35153	-
mICE1162	28810	47.46	-	-	MOBP1	TypeB	-	-	C131	Gastrointestinal	feces	Phocaeicola salanitronis	SRS098881	SRS098881_15588	29006	107..28916	-
mICE1163	27071	56.27	-	-	MOBP1	TypeB	-	-	C577	Gastrointestinal	feces	Alistipes onderdonkii	SRS100021	SRS100021_283	164410	3127..30197	-
mICE1164	21374	47.55	-	-	MOBP1	TypeT	-	-	C737	Oral	gingiva	Neisseria sicca	SRS100033	SRS100033_4883	26167	3710..25083	-
mICE1165	41435	46.29	-	-	MOBP1	TypeB	-	Cas,SanaTA	C309	Gastrointestinal	feces	Phocaeicola dorei	SRS101268	SRS101268_28	83639	5779..47213	-
mICE1166	21877	43.08	-	-	MOBH	TypeF	-	-	C35	Oral	dorsum of tongue	Neisseria meningitidis	SRS014528	SRS014528_7266	30743	1107..22983	-
mICE1167	58311	32.76	-	-	MOBP1	TypeB	-	RM_Type_IIG	C775	Oral	gingiva	Bergeyella cardium	SRS101280	SRS101280_62074	61570	2306..60616	-
mICE1168	36890	37.95	-	-	MOBP1	TypeFATA	-	AbiEii	C89	Oral	buccal mucosa	Streptococcus salivarius	SRS103943	SRS103943_2417	73851	8104..44993	-
mICE1169	31187	50.17	attL:143..165 (TGGTGCCCAGAAGAGGACTCGA)<br>attR:31307..31329 (TGGTGCCCAGAAGAGGACTCGA)	-	MOBP1	TypeT	tRNA-Leu	-	C486	Oral	gingiva	Cardiobacterium hominis	SRS103983	SRS103983_70859	31531	143..31329	-
mICE1170	33084	46.88	-	-	MOBP1	TypeT	-	-	C434	Gastrointestinal	feces	Homo sapiens	SRS103987	SRS103987_34364	37534	1536..34619	-
mICE1171	20050	44.98	-	-	MOBP1, MOBV	TypeFATA	-	-	C784	Gastrointestinal	feces	Lachnoclostridium phocaeense	SRS104036	SRS104036_6366	26000	1137..21186	-
mICE1172	21809	38.65	-	-	MOBP1	TypeFATA	-	-	C728	Oral	dorsum of tongue	Streptococcus oralis	SRS104039	SRS104039_20520	23757	438..22246	-
mICE1173	36795	45.7	attL:2443..2498 (CTCATAATCCCTTGGTCGTGGGTTCGAACCCCACCGGACCCACCAATCAAATCAA)<br>attR:39182..39237 (CTCATAATCCCTTGGTCGTGGGTTCGAACCCCACCGGACCCACCAATCAAATCAA)	-	MOBP1	TypeT	tRNA-Met	-	C358	Oral	gingiva	Neisseria sicca	SRS104093	SRS104093_13519	44531	2443..39237	-
mICE1174	29371	57.72	-	-	MOBH	TypeG	-	-	C520	Oral	gingiva	Cardiobacterium hominis	SRS104093	SRS104093_13769	54754	11431..40801	-
mICE1175	46606	46.95	-	-	MOBP1	TypeB	-	-	C275	Oral	gingiva	Prevotella intermedia	SRS014578	SRS014578_18848	85370	7370..53975	T30219
mICE1176	32599	46.21	-	-	MOBP1	TypeB	-	SanaTA	C447	Gastrointestinal	feces	Bacteroides caccae	SRS1041031	SRS1041031_21218	49742	16730..49328	-
mICE1177	20781	48.23	-	-	MOBP1	TypeB	-	-	C756	Gastrointestinal	feces	Phocaeicola dorei	SRS1041031	SRS1041031_30357	23397	2429..23209	-
mICE1178	51882	50.54	-	-	MOBP1	TypeB	-	Hachiman	C235	Gastrointestinal	feces	Bacteroides fragilis	SRS1041033	SRS1041033_19981	66974	1180..53061	-
mICE1179	25080	43.43	-	-	MOBP1	TypeFATA	-	VanG2XY	C627	Gastrointestinal	feces	Streptococcus agalactiae	SRS1041036	SRS1041036_3041	74181	48173..73252	-
mICE1180	31729	41.73	-	-	MOBP1	TypeFATA	-	RM_Type_I	C470	Gastrointestinal	feces	Lachnospira eligens	SRS1041037	SRS1041037_12283	66664	34580..66308	-
mICE1181	59441	42.58	-	-	MOBP1	TypeB	tRNA-Phe	-	C734	Gastrointestinal	feces	Phocaeicola dorei	SRS1041038	SRS1041038_15228	106827	13310..72750	-
mICE1182	49428	49.47	-	-	MOBP1	TypeB	-	-	C254	Gastrointestinal	feces	Phocaeicola dorei	SRS1041090	SRS1041090_1098	126250	74928..124355	-
mICE1183	29670	36.96	-	-	MOBP1	TypeFATA	-	-	C511	Oral	buccal mucosa	Streptococcus mitis	SRS011144	SRS011144_629	36427	6338..36007	T30148
mICE1184	68158	44.31	-	-	MOBP1	TypeFATA	-	RM_Type_I	C40	Gastrointestinal	feces	Blautia sp.	SRS014613	SRS014613_2834	101331	32599..100756	T30220
mICE1185	29090	47.44	-	-	MOBP1	TypeB	-	-	C524	Gastrointestinal	feces	Bacteroides zhangwenhongi	SRS1041090	SRS1041090_7306	38695	4016..33105	-
mICE1186	23649	39.6	-	-	MOBT	TypeFA	-	-	C662	Gastrointestinal	feces	Eubacterium limosum	SRS1041091	SRS1041091_4351	29575	1159..24807	-
mICE1187	18906	50.44	-	-	MOBP1	TypeB	-	-	C802	Gastrointestinal	feces	Bacteroides zhangwenhongi	SRS1041092	SRS1041092_932	41801	10046..28951	-
mICE1188	29827	45.42	-	-	MOBP1	TypeB	-	RM_Type_II	C508	Gastrointestinal	feces	Bacteroides cellulosilyticus	SRS1041094	SRS1041094_1191	46760	452..30278	-
mICE1189	43976	40.24	-	-	MOBP1	TypeFATA	-	RM_Type_I,RM_Type_IV	C52	Gastrointestinal	feces	Christensenella minuta	SRS1041095	SRS1041095_6131	60108	8922..52897	-
mICE1190	39030	43.57	-	-	MOBP1	TypeB	tRNA-Phe	-	C338	Gastrointestinal	feces	Bacteroides ovatus	SRS1041112	SRS1041112_3311	51049	11996..51025	-
mICE1191	20758	46.74	-	-	MOBP1	TypeB	-	SanaTA	C113	Gastrointestinal	feces	Phocaeicola dorei	SRS1041113	SRS1041113_6030	24229	59..20816	-
mICE1192	22790	39.39	-	-	MOBP1	TypeFATA	-	-	C698	Oral	buccal mucosa	Streptococcus oralis	SRS1041115	SRS1041115_8563	31325	3946..26735	-
mICE1193	23788	45.84	-	-	MOBP1	TypeB	-	-	C657	Gastrointestinal	feces	Bacteroides fragilis	SRS1041122	SRS1041122_507	26800	357..24144	-
mICE1194	53950	44.59	-	-	MOBP1	TypeB	-	-	C872	Gastrointestinal	feces	Parabacteroides distasonis	SRS1041129	SRS1041129_12141	63407	6207..60156	-
mICE1195	38816	41.82	-	-	MOBP1	TypeFATA	tRNA-Ser	RM_Type_I,RM_Type_IV	C341	Gastrointestinal	feces	Christensenella minuta	SRS1041129	SRS1041129_13306	58781	19958..58773	-
mICE1196	41385	45.36	-	-	MOBP1	TypeB	-	-	C311	Gastrointestinal	feces	Phocaeicola dorei	SRS1041134	SRS1041134_7020	46019	462..41846	-
mICE1197	26149	40.45	-	-	MOBP1	TypeFATA	-	RM_Type_I,RM_Type_IV	C607	Gastrointestinal	feces	Christensenella minuta	SRS1041137	SRS1041137_18193	49666	21976..48124	-
mICE1198	22783	43.2	-	-	MOBP1	TypeFATA	tRNA-Ser	-	C699	Gastrointestinal	feces	Clostridioides difficile	SRS1041139	SRS1041139_2407	26919	2502..25284	-
mICE1199	23109	54.21	-	-	MOBP1	TypeFATA	-	-	C683	Gastrointestinal	feces	Roseburia hominis	SRS1041144	SRS1041144_2337	49475	15982..39090	-
mICE1200	37664	51.19	-	-	MOBP1	TypeFATA	-	RM_Type_I	C352	Gastrointestinal	feces	Oscillibacter sp.	SRS1041146	SRS1041146_1726	40804	406..38069	-
mICE1201	22530	39.19	-	-	MOBT	TypeFA	-	-	C707	Gastrointestinal	feces	Ruminococcus bicirculans	SRS1041157	SRS1041157_6110	78746	51010..73539	-
mICE1202	31847	37.93	-	-	MOBH	TypeG	-	-	C465	Oral	gingiva	Haemophilus influenzae	SRS104285	SRS104285_6779	77043	15982..47828	-
mICE1203	38391	59.42	-	-	MOBF	TypeG	-	-	C347	Oral	gingiva	Rhizobium sp.	SRS104291	SRS104291_14537	52930	13908..52298	-
mICE1204	22196	55.54	-	-	MOBP1	TypeFATA	-	-	C718	Gastrointestinal	feces	Flavonifractor plautii	SRS104327	SRS104327_414	28711	4208..26403	-
mICE1205	20646	53.84	-	-	MOBP1	TypeT	-	-	C758	Oral	gingiva	Neisseria sicca	SRS104368	SRS104368_8725	35969	9489..30134	-
mICE1206	30133	38.91	-	-	MOBP1	TypeFATA	-	-	C504	Oral	buccal mucosa	Streptococcus oralis	SRS104388	SRS104388_2483	34212	463..30595	-
mICE1207	43790	42.6	-	-	MOBP1	TypeFATA	-	-	C297	Gastrointestinal	feces	Roseburia hominis	SRS104485	SRS104485_1507	58585	247..44036	-
mICE1208	73731	49.62	-	GGGCAGGATGGGTGAAGTTAGCTAACCGGCAAGCCGGTTATCTATCTTCACTGTCCCTTATTCG	MOBP1	TypeT	-	aph(6)-Id,aph(3'')-Ib,sul2	C427	Gastrointestinal	feces	Turicimonas muris	SRS104485	SRS104485_4126	124341	42371..116101	-
mICE1209	22560	54.18	-	-	MOBP1	TypeFATA	-	-	C705	Gastrointestinal	feces	Oscillibacter sp.	SRS104485	SRS104485_4779	28765	1528..24087	-
mICE1210	39376	32.85	-	-	MOBP1	TypeT	-	-	C333	Oral	gingiva	Campylobacter concisus	SRS104519	SRS104519_14446	69448	2918..42293	-
mICE1211	24119	44.53	-	-	MOBP1	TypeB	tRNA-Ser	-	C652	Oral	gingiva	Prevotella intermedia	SRS104519	SRS104519_16795	28464	2093..26211	-
mICE1212	34439	37.09	-	-	MOBH	TypeG	-	-	C22	Oral	gingiva	Haemophilus parainfluenzae	SRS104521	SRS104521_26005	53120	18131..52569	-
mICE1213	22703	45.82	-	-	MOBP1	TypeB	tRNA-Ser	-	C702	Oral	dorsum of tongue	Prevotella intermedia	SRS104647	SRS104647_1007	49833	9816..32518	-
mICE1214	77721	43.63	-	-	MOBH	TypeF	-	-	C30	Oral	gingiva	Neisseria meningitidis	SRS104653	SRS104653_27792	84750	3307..81027	-
mICE1215	16932	37.58	-	TCTAACAGGGGGGTACAAATCGACAGGAAACAGTCAAAAAAACATTAGAAAATCCTTTGGTTACAAGGGATTTACAAAATTTCAGCGTATGTCAAATGGGCTTTAAAAGTTGACATAC	MOBT	TypeFA	-	lsa(C),tet(M)	C831	Oral	buccal mucosa	Streptococcus sp.	SRS104706	SRS104706_1213	21564	1910..18841	-
mICE1216	29200	40.71	-	-	MOBH	TypeG	-	-	C522	Oral	gingiva	Aggregatibacter aphrophilus	SRS104711	SRS104711_21718	46811	17026..46225	-
mICE1217	4797	28.91	attL:26132..26149 (TTGGAAAATTTATGGAT)<br>attR:30911..30928 (TTGGAAAATTTATGGAT)	-	MOBQ	TypeT	tRNA-Phe	-	C865	Oral	gingiva	Leptotrichia hofstadii	SRS104711	SRS104711_36863	31665	26132..30928	-
mICE1218	42828	39.33	-	-	MOBP1	TypeFATA	-	RM_Type_I	C300	Gastrointestinal	feces	Blautia sp.	SRS104912	SRS104912_3515	51298	992..43819	-
mICE1219	27269	56.37	-	-	MOBP1	TypeB	-	-	C572	Gastrointestinal	feces	Bacteroides sp.	SRS104912	SRS104912_737	33901	386..27654	-
mICE1220	35417	52.54	-	-	MOBP1	TypeT	-	-	C128	Oral	gingiva	Kingella oralis	SRS104921	SRS104921_13657	56710	8137..43553	-
mICE1221	36376	38.18	-	-	MOBH	TypeG	-	-	C366	Oral	dorsum of tongue	Haemophilus parainfluenzae	SRS104962	SRS104962_17640	59083	18399..54774	-
mICE1222	26990	39.38	-	-	MOBP1	TypeFATA	-	-	C75	Oral	dorsum of tongue	Streptococcus oralis	SRS104962	SRS104962_20108	31488	436..27425	-
mICE1223	36540	39.53	-	-	MOBV	TypeFATA	-	tet(O)	C361	Oral	buccal mucosa	Streptococcus pneumoniae	SRS014686	SRS014686_647	42256	133..36672	T30224
mICE1224	51391	32.87	-	-	MOBP1	TypeB	-	RM_Type_IIG	C241	Oral	gingiva	Bergeyella cardium	SRS104968	SRS104968_14388	54677	2499..53889	-
mICE1225	23499	45.51	-	-	MOBP1	TypeB	tRNA-Ser	-	C666	Oral	dorsum of tongue	Prevotella intermedia	SRS105087	SRS105087_17960	45295	13755..37253	-
mICE1226	22399	38.12	-	-	MOBP1	TypeFATA	-	-	C710	Oral	gingiva	Streptococcus mitis	SRS105100	SRS105100_71788	34803	597..22995	-
mICE1227	40931	48.91	-	GCACGAGGGCGACTGTTTACAAATCTGACGATTTGTCCCAGTCGCTCGCGCCAAAGGGGACACCCCTTTGAAACCC	MOBP1	TypeT	-	-	C317	Oral	gingiva	Pseudomonas aeruginosa	SRS105121	SRS105121_4799	73359	15717..56647	-
mICE1228	22455	45.89	-	-	MOBP1	TypeB	-	-	C708	Oral	dorsum of tongue	Prevotella melaninogenica	SRS1054881	SRS1054881_11742	27162	31..22485	-
mICE1229	54606	36.1	-	-	MOBP1, MOBQ, MOBQ	TypeFATA	-	-	C871	Oral	dorsum of tongue	Streptococcus equi	SRS1054881	SRS1054881_15661	57442	1159..55764	-
mICE1230	51919	41.79	-	-	MOBP1	TypeFATA	-	-	C234	Gastrointestinal	feces	Roseburia intestinalis	SRS1054928	SRS1054928_5907	94829	693..52611	-
mICE1231	26168	43.89	-	-	MOBP1	TypeFATA	-	-	C604	Gastrointestinal	feces	Cellulosilyticum sp.	SRS1054928	SRS1054928_5917	31387	470..26637	-
mICE1232	35101	44.2	-	-	MOBP1	TypeT	tRNA-Lys	-	C378	Oral	dorsum of tongue	Neisseria subflava	SRS1054934	SRS1054934_22576	35608	134..35234	-
mICE1233	23263	45.33	-	-	MOBP1	TypeB	tRNA-Ser	-	C677	Oral	throat	Prevotella intermedia	SRS014689	SRS014689_870	23441	36..23298	T30226
mICE1234	31214	50.08	attL:11..29 (TGGTGCCCAGAAGAGGAC)<br>attR:31206..31224 (TGGTGCCCAGAAGAGGAC)	-	MOBP1	TypeT	tRNA-Leu	-	C484	Oral	gingiva	Cardiobacterium hominis	SRS1055033	SRS1055033_11294	33630	11..31224	-
mICE1235	29576	51.84	-	-	MOBP1	TypeT	-	-	C515	Oral	gingiva	Cardiobacterium hominis	SRS1055033	SRS1055033_23462	39600	9726..39301	-
mICE1236	24323	55.59	-	-	MOBH	TypeG	-	-	C103	Oral	gingiva	Pectobacterium	SRS1055033	SRS1055033_24596	34234	3146..27468	-
mICE1237	29547	56.77	-	-	MOBH	TypeG	-	-	C518	Oral	gingiva	Haematobacter massiliensis	SRS1055033	SRS1055033_92602	36878	342..29888	-
mICE1238	47705	53.56	-	-	MOBH	TypeG	-	RM_Type_II	C103	Oral	gingiva	Cardiobacterium hominis	SRS1055037	SRS1055037_13604	74445	18071..65775	-
mICE1239	51341	41.7	-	-	MOBP1, MOBF	TypeB	-	RM_Type_II	C28	Gastrointestinal	feces	Phocaeicola vulgatus	SRS1055038	SRS1055038_578	68721	3695..55035	-
mICE1240	24355	47.98	-	-	MOBP1	TypeFATA	-	RM_Type_I	C645	Gastrointestinal	feces	Ruthenibacterium lactatiformans	SRS1055043	SRS1055043_25782	35573	4247..28601	-
mICE1241	24970	39.76	-	-	MOBP1	TypeFATA	-	-	C8	Oral	buccal mucosa	Streptococcus oralis	SRS1055047	SRS1055047_57751	27099	48..25017	-
mICE1242	33232	45.75	-	-	MOBP1	TypeFATA	-	-	C425	Gastrointestinal	feces	Ruminococcus champanellensis	SRS1055056	SRS1055056_5469	84900	44304..77535	-
mICE1243	28788	41.08	-	-	MOBP1	TypeFATA	-	RM_Type_I,RM_Type_IV	C164	Gastrointestinal	feces	Christensenella minuta	SRS1055067	SRS1055067_14490	46210	7026..35813	-
mICE1244	20489	39.34	-	-	MOBP1	TypeFATA	-	-	C182	Oral	gingiva	Streptococcus oralis	SRS014691	SRS014691_31024	21908	435..20923	T30228
mICE1245	22781	49.46	-	-	MOBP1	TypeB	tRNA-Lys	ShosTA	C6	Gastrointestinal	feces	Bacteroides fragilis	SRS1055067	SRS1055067_3671	45551	14395..37175	-
mICE1246	31220	50.53	-	-	MOBP1	TypeB	tRNA-Lys	-	C483	Gastrointestinal	feces	Alistipes finegoldii	SRS1055069	SRS1055069_5225	32193	612..31831	-
mICE1247	21741	38.65	-	-	MOBP1	TypeFATA	-	-	C78	Oral	dorsum of tongue	Streptococcus oralis	SRS1055078	SRS1055078_2808	27208	2584..24324	-
mICE1248	32047	39.84	-	-	MOBV	TypeFATA	-	tet(O)	C462	Oral	buccal mucosa	Streptococcus mitis	SRS1055085	SRS1055085_26055	50904	13903..45949	-
mICE1249	34363	51.28	-	-	MOBP1	TypeB	-	-	C392	Gastrointestinal	feces	Butyricimonas virosa	SRS1055095	SRS1055095_252	63365	2239..36601	-
mICE1250	22345	43.47	-	-	MOBP1	TypeB	tRNA-Ser	-	C711	Gastrointestinal	feces	Bacteroides ovatus	SRS1055095	SRS1055095_890	91709	7566..29910	-
mICE1251	49430	43.31	-	-	MOBP1, MOBF	TypeFATA	-	-	C253	Gastrointestinal	feces	Enterocloster bolteae	SRS1055099	SRS1055099_9800	58296	5178..54607	-
mICE1252	29582	47.07	-	-	MOBP1	TypeT	-	-	C514	Gastrointestinal	feces	Klebsiella aerogenes	SRS140492	SRS140492_30947	38830	9139..38720	-
mICE1253	26201	25.58	-	-	MOBQ	TypeT	-	-	C603	Oral	gingiva	Fusobacterium nucleatum	SRS014691	SRS014691_3842	37414	7508..33708	T30228
mICE1254	20563	39.96	-	-	MOBT	TypeFA	-	-	C763	Gastrointestinal	feces	Blautia sp.	SRS142542	SRS142542_23589	38426	16494..37056	-
mICE1255	32459	55.2	-	-	MOBP1	TypeT	tRNA-Met	-	C456	Oral	gingiva	Neisseria elongata	SRS142551	SRS142551_16755	33905	879..33337	-
mICE1256	36877	25.07	-	-	MOBQ	TypeT	-	-	C357	Oral	dorsum of tongue	Fusobacterium nucleatum	SRS142602	SRS142602_11044	47190	10126..47002	-
mICE1257	45118	43.3	attL:167..215 (TGGTGGGTCGTGAGCGATTCGAACGCTCGACCAACGGATTAAAAGTCC)<br>attR:45236..45284 (TGGTGGGTCGTGAGCGATTCGAACGCTCGACCAACGGATTAAAAGTCC)	-	MOBP1	TypeT	tRNA-Lys	RM_Type_I	C286	Oral	dorsum of tongue	Neisseria subflava	SRS142602	SRS142602_2011	46215	167..45284	-
mICE1258	22411	41.96	-	-	MOBP1	TypeFATA	-	-	C709	Oral	gingiva	Streptococcus sanguinis	SRS142608	SRS142608_17001	27571	520..22930	-
mICE1259	61028	50.37	-	-	MOBP1	TypeT	-	-	C203	Oral	gingiva	Cardiobacterium hominis	SRS142608	SRS142608_5799	70675	7419..68446	-
mICE1260	34296	55.68	-	-	MOBP1	TypeT	-	-	C396	Oral	gingiva	Neisseria elongata	SRS142608	SRS142608_6340	34916	116..34411	-
mICE1261	31867	25.04	-	-	MOBQ	TypeT	-	-	C464	Urogenital	posterior fornix of vagina	Sneathia vaginalis	SRS142710	SRS142710_1569	85936	33166..65032	-
mICE1262	49587	51.6	-	-	MOBP1	TypeFATA	-	PrrC,RM_Type_I	C252	Gastrointestinal	feces	Dysosmobacter welbionis	SRS142712	SRS142712_5455	56613	6774..56360	-
mICE1263	21014	40.5	-	-	MOBP1	TypeFATA	-	RM_Type_I	C748	Gastrointestinal	feces	Christensenella minuta	SRS142781	SRS142781_11454	40930	11604..32617	-
mICE1264	26276	40.21	-	-	MOBT	TypeFA	-	SpbK	C599	Gastrointestinal	feces	Blautia sp.	SRS142781	SRS142781_9360	34784	582..26857	-
mICE1265	25410	29.31	-	-	MOBQ	TypeT	-	-	C622	Oral	dorsum of tongue	Leptotrichia trevisanii	SRS142787	SRS142787_13194	30936	5401..30810	-
mICE1266	44218	45.95	-	-	MOBP1	TypeT	tRNA-Met	-	C294	Oral	buccal mucosa	Neisseria sicca	SRS142791	SRS142791_3216	54256	178..44395	-
mICE1267	22829	32.24	-	-	MOBP1	TypeFATA	-	-	C696	Oral	buccal mucosa	Streptococcus canis	SRS142791	SRS142791_5035	36858	12697..35525	-
mICE1268	35849	46.2	-	-	MOBP1	TypeFATA	-	Abi2,BREX,SEFIR	C373	Oral	dorsum of tongue	Clostridium sp.	SRS142896	SRS142896_73240	42081	5466..41314	-
mICE1269	19588	41.66	-	-	MOBP1	TypeFATA	-	-	C793	Gastrointestinal	feces	Christensenella minuta	SRS142923	SRS142923_19684	24835	4496..24083	-
mICE1270	73517	35.13	attL:6..22 (AGTGATTCGCATGGGG)<br>attR:73506..73522 (AGTGATTCGCATGGGG)	-	MOBV	TypeB	tRNA-Lys	-	C443	Oral	dorsum of tongue	Prevotella melaninogenica	SRS142965	SRS142965_1993	82907	6..73522	-
mICE1271	20416	49.48	-	-	MOBQ	TypeFATA	-	-	C771	Gastrointestinal	feces	Roseburia intestinalis	SRS142980	SRS142980_1567	38193	6535..26950	-
mICE1272	31128	51.92	-	-	MOBP1, MOBP1	TypeFATA	-	-	C116	Gastrointestinal	feces	Ruminococcus bicirculans	SRS142980	SRS142980_4677	51362	18846..49973	-
mICE1273	78320	45.77	-	-	MOBP1, MOBP1	TypeB	tRNA-Lys	ShosTA	C6	Gastrointestinal	feces	Bacteroides ovatus	SRS014736	SRS014736_7267	83311	4764..83083	-
mICE1274	28040	37.14	-	-	MOBP1	TypeFATA	-	-	C547	Oral	dorsum of tongue	Streptococcus sp.	SRS143022	SRS143022_6166	29787	492..28531	-
mICE1275	30458	42.89	-	-	MOBH	TypeF	-	-	C5	Oral	dorsum of tongue	Neisseria meningitidis	SRS143022	SRS143022_8270	53444	767..31224	-
mICE1276	39961	42.38	-	-	MOBP1	TypeB	-	-	C323	Oral	dorsum of tongue	Prevotella intermedia	SRS143037	SRS143037_3272	49154	541..40501	-
mICE1277	50760	37.1	-	-	MOBH	TypeG	-	-	C22	Oral	gingiva	Haemophilus parainfluenzae	SRS143066	SRS143066_10391	51205	442..51201	-
mICE1278	41130	46.5	-	-	MOBP1	TypeFATA	-	SspBCDE	C312	Gastrointestinal	feces	Ruthenibacterium lactatiformans	SRS143070	SRS143070_16370	57515	5429..46558	-
mICE1279	63460	39.35	-	-	MOBP1, MOBV	TypeB	-	-	C637	Gastrointestinal	feces	Parabacteroides distasonis	SRS143085	SRS143085_5289	82020	18179..81638	-
mICE1280	22796	39.03	-	-	MOBP1	TypeFATA	-	-	C697	Oral	dorsum of tongue	Streptococcus oralis	SRS143088	SRS143088_14788	24408	935..23730	-
mICE1281	34847	38.35	-	-	MOBH	TypeG	-	-	C381	Oral	dorsum of tongue	Haemophilus parainfluenzae	SRS011243	SRS011243_12388	40738	4315..39161	T30151
mICE1282	115973	49.86	-	AATAAGGGACAGTGAAGATAGATAACCGGCTTGCCGGTTAGCTAACTTCACCCATCCTGCCCGC	MOBP1	TypeT	tRNA-Cys	sul2,aph(3'')-Ib,aph(6)-Id	C384	Gastrointestinal	feces	Turicimonas muris	SRS014736	SRS014736_7586	147476	24941..140913	-
mICE1283	45372	37.95	-	-	MOBH	TypeG	-	-	C285	Oral	dorsum of tongue	Haemophilus parainfluenzae	SRS143088	SRS143088_23879	45697	253..45624	-
mICE1284	33962	56.23	attL:7029..7089 (TGGTGCCCGGAACCGGAATCGAACCGGTACGCCCGTATCAGGGGCGACGGATTTTAAGTC)<br>attR:40930..40990 (TGGTGCCCGGAACCGGAATCGAACCGGTACGCCCGTATCAGGGGCGACGGATTTTAAGTC)	-	MOBP1	TypeT	tRNA-Leu	-	C404	Oral	gingiva	Neisseria elongata	SRS143094	SRS143094_4675	41444	7029..40990	-
mICE1285	32147	57.65	-	-	MOBH	TypeG	-	-	C145	Oral	gingiva	Salmonella enterica	SRS143141	SRS143141_12604	46696	14315..46461	-
mICE1286	67274	35.04	-	ATGTCAACTTTTAAAGCCCATTTGACATACGCTGAAATTTTGTAAATCCCTTGTAACCAAAGGATTTTCTAATGTTTTTTTGACTGTTTCCTGTCGATTTGTACCCCCCTGTTAGATACGGGGGGTTAAGT	MOBT, MOBP1	TypeFA, TypeFATA	-	Gabija,tet(M),erm(B),	C72	Oral	gingiva	Streptococcus pneumoniae	SRS143141	SRS143141_13795	80235	2926..70199	-
mICE1287	39320	23.81	-	-	MOBQ, MOBV	TypeT	-	-	C335	Oral	palatine tonsil	Fusobacterium nucleatum	SRS143210	SRS143210_3311	51186	5870..45189	-
mICE1288	33761	35.22	-	-	MOBQ	TypeT	-	AbiQ	C410	Oral	gingiva	Veillonella rodentium	SRS143214	SRS143214_2264	57693	8963..42723	-
mICE1289	22852	48.87	-	-	MOBQ	TypeT	-	-	C690	Oral	gingiva	Selenomonas sp. oral taxon	SRS143218	SRS143218_7496	25975	2941..25792	-
mICE1290	20436	46.6	-	-	MOBP1	TypeB	tRNA-Ser	-	C770	Oral	dorsum of tongue	Prevotella intermedia	SRS143231	SRS143231_312	25588	5039..25474	-
mICE1291	36673	46.93	-	-	MOBV	TypeFATA	-	-	C360	Gastrointestinal	feces	Enterocloster clostridioformis	SRS143342	SRS143342_17943	38425	230..36902	-
mICE1292	13698	57.21	-	-	MOBP1	TypeFATA	-	-	C20	Gastrointestinal	feces	Acutalibacter muris	SRS143342	SRS143342_20075	31028	9132..22829	-
mICE1293	17405	54.2	-	-	MOBP1	TypeFATA	-	AbiL	C827	Gastrointestinal	feces	Ruthenibacterium lactatiformans	SRS143466	SRS143466_11833	28446	8121..25525	-
mICE1294	27350	41.78	-	-	MOBP1	TypeFATA	-	-	C68	Gastrointestinal	feces	Christensenella minuta	SRS143466	SRS143466_22267	38065	10115..37464	-
mICE1295	39672	32.87	-	-	MOBP1	TypeT	-	-	C327	Oral	dorsum of tongue	Campylobacter concisus	SRS143529	SRS143529_34267	66245	25262..64933	-
mICE1296	32506	53	-	-	MOBH	TypeG	-	-	C452	Oral	gingiva	Enterobacter sp.	SRS143616	SRS143616_32995	38267	5647..38152	-
mICE1297	62815	36.25	-	-	MOBP1	TypeFATA	-	Abi2,SAG_RS09105	C658	Oral	gingiva	Streptococcus cristatus	SRS143732	SRS143732_11754	80751	11813..74627	-
mICE1298	38642	45.15	attL:54..102 (TGGTGGGTCGTGAGCGATTCGAACGCTCGACCAACGGATTAAAAGTCC)<br>attR:38647..38695 (TGGTGGGTCGTGAGCGATTCGAACGCTCGACCAACGGATTAAAAGTCC)	-	MOBP1	TypeT	tRNA-Lys	-	C343	Oral	gingiva	Neisseria sicca	SRS143762	SRS143762_30931	38778	54..38695	-
mICE1299	27536	54.72	-	-	MOBP1	TypeFATA	-	-	C566	Gastrointestinal	feces	Clostridioides difficile	SRS014855	SRS014855_1812	54187	21290..48825	-
mICE1300	35180	40.01	-	-	MOBP1	TypeFATA	-	RM_Type_I,RM_Type_IV	C129	Gastrointestinal	feces	Christensenella minuta	SRS143991	SRS143991_17455	45323	571..35750	-
mICE1301	17588	26.13	-	-	MOBV, MOBQ	TypeT	-	-	C823	Oral	gingiva	Fusobacterium nucleatum	SRS144026	SRS144026_41490	20738	1589..19176	-
mICE1302	31701	40.36	-	-	MOBP1	TypeB	-	-	C472	Oral	dorsum of tongue	Bacteroides zoogleoformans	SRS144090	SRS144090_14181	33357	947..32647	-
mICE1303	34145	46.96	-	-	MOBP1	TypeB	-	-	C400	Gastrointestinal	feces	Bacteroides sp.	SRS144183	SRS144183_30915	40200	5770..39914	-
mICE1304	26959	39.06	-	-	MOBP1	TypeFATA	-	-	C582	Oral	dorsum of tongue	Streptococcus oralis	SRS144194	SRS144194_23144	27571	149..27107	-
mICE1305	46117	53.56	-	-	MOBH	TypeF	-	-	C280	Oral	gingiva	Eikenella corrodens	SRS144237	SRS144237_4258	58362	10619..56735	-
mICE1306	36470	45	-	-	MOBP1	TypeT	-	-	C364	Oral	gingiva	Neisseria sicca	SRS144306	SRS144306_18406	49399	982..37451	-
mICE1307	25479	40.36	-	-	MOBP1	TypeFATA	-	-	C621	Oral	gingiva	Streptococcus sanguinis	SRS144306	SRS144306_89964	27862	1997..27475	-
mICE1308	57405	45.98	-	-	MOBQ	TypeT	-	-	C842	Oral	gingiva	Selenomonas sp. oral taxon	SRS144374	SRS144374_14310	114290	26569..83973	-
mICE1309	49003	47.06	-	-	MOBP1	TypeB	-	Thoeris,Thoeris_II	C259	Oral	gingiva	Prevotella intermedia	SRS144374	SRS144374_4855	58846	1093..50095	-
mICE1310	21009	43.96	-	-	MOBT	TypeFA	-	-	C749	Gastrointestinal	feces	Clostridium perfringens	SRS014855	SRS014855_5650	43167	2296..23304	-
mICE1311	31212	40.21	-	-	MOBH	TypeG	-	-	C485	Oral	gingiva	Pasteurella multocida	SRS144380	SRS144380_51594	36963	5617..36828	-
mICE1312	32822	29.36	-	-	MOBP1	TypeFATA	-	tet(44)	C439	Oral	dorsum of tongue	Amedibacterium intestinale	SRS144560	SRS144560_33516	42138	9300..42121	-
mICE1313	57976	44.47	-	-	MOBP1	TypeB	tRNA-Gly	RM_Type_I,Thoeris,Thoeris_II	C786	Gastrointestinal	feces	Bacteroides xylanisolvens	SRS144603	SRS144603_3246	58483	240..58215	-
mICE1314	24227	39.83	-	-	MOBP1	TypeFATA	-	-	C195	Oral	gingiva	Streptococcus oralis	SRS144621	SRS144621_82016	29629	386..24612	-
mICE1315	51822	37.55	-	-	MOBP1, MOBP1	TypeFATA	-	tet(32),Rst_HelicaseDUF2290	C236	Urogenital	posterior fornix of vagina	Streptococcus porcinus	SRS144639	SRS144639_120	77492	17009..68830	-
mICE1316	27779	39.59	-	-	MOBP1	TypeFATA	-	-	C557	Oral	dorsum of tongue	Streptococcus oralis	SRS144644	SRS144644_18092	32576	3386..31164	-
mICE1317	33401	37.44	-	-	MOBH	TypeG	-	-	C419	Oral	dorsum of tongue	Haemophilus parainfluenzae	SRS144644	SRS144644_27887	50087	16203..49603	-
mICE1318	27128	39.1	-	-	MOBP1	TypeFATA	-	-	C575	Oral	dorsum of tongue	Streptococcus oralis	SRS144701	SRS144701_36567	30809	3220..30347	-
mICE1319	57618	44.94	-	-	MOBP1	TypeB	-	-	C805	Gastrointestinal	feces	Bacteroides zhangwenhongi	SRS144753	SRS144753_11637	179273	104663..162280	-
mICE1320	39521	36.64	-	-	MOBP1	TypeFATA	-	-	C331	Oral	dorsum of tongue	Gemella morbillorum	SRS144759	SRS144759_7308	43394	1696..41216	-
mICE1321	47250	42.06	-	-	MOBP1	TypeB	tRNA-Tyr	-	C270	Oral	dorsum of tongue	Capnocytophaga gingivalis	SRS014888	SRS014888_12414	54004	3253..50502	T30229
mICE1322	21424	32.46	-	-	MOBP1	TypeFATA	-	-	C736	Oral	dorsum of tongue	Carnobacterium maltaromaticum	SRS145503	SRS145503_8812	33234	9465..30888	-
mICE1323	32931	38.3	-	-	MOBH	TypeG	-	-	C437	Oral	dorsum of tongue	Haemophilus influenzae	SRS146738	SRS146738_12678	44615	381..33311	-
mICE1324	22321	46.81	-	-	MOBP1	TypeB	-	-	C712	Oral	dorsum of tongue	Prevotella intermedia	SRS146738	SRS146738_15952	31263	36..22356	-
mICE1325	20501	39.58	-	-	MOBP1	TypeFATA	-	-	C199	Oral	gingiva	Streptococcus oralis	SRS146750	SRS146750_15061	23703	2761..23261	-
mICE1326	45615	44.92	-	-	MOBP1	TypeT	-	RM_Type_II	C282	Oral	gingiva	Neisseria sicca	SRS146750	SRS146750_18084	46866	83..45697	-
mICE1327	44745	47.41	-	-	MOBP1	TypeFATA	-	RM_Type_I	C289	Gastrointestinal	feces	Ruminococcus champanellensis	SRS146764	SRS146764_24902	55630	7685..52429	-
mICE1328	13254	55.32	-	-	MOBP1	TypeFATA	-	AbiL	C858	Gastrointestinal	feces	Ruthenibacterium lactatiformans	SRS146764	SRS146764_28942	26414	4551..17804	-
mICE1329	13698	57.41	-	-	MOBP1	TypeFATA	-	AbiL	C20	Gastrointestinal	feces	Acutalibacter muris	SRS146832	SRS146832_16786	41804	21399..35096	-
mICE1330	76899	44.04	-	-	MOBV	TypeB	-	AbiD	C372	Gastrointestinal	feces	Phocaeicola dorei	SRS014923	SRS014923_6699	91053	868..77766	T30232
mICE1331	33708	35.28	-	-	MOBQ	TypeT	-	AbiQ	C412	Oral	buccal mucosa	Homo sapiens	SRS146874	SRS146874_9437	39246	5315..39022	-
mICE1332	16862	45.8	-	TCCCATGTAACCAGCAGGATTCCGCTTTATTTTCAGACTGTTTCCAGTCGATTTGTACCCCCCTGTTAGATACGGGGGGTTAGGT	MOBT	TypeFA	-	-	C832	Gastrointestinal	feces	Enterococcus cecorum	SRS146888	SRS146888_10234	21188	4189..21050	-
mICE1333	68364	31.73	-	-	MOBP1	TypeFATA	-	-	C550	Oral	dorsum of tongue	Streptococcus anginosus	SRS146996	SRS146996_15421	73582	324..68687	-
mICE1334	27516	41.66	-	-	MOBP1	TypeFATA	-	RM_Type_I,RM_Type_IV	C52	Gastrointestinal	feces	Christensenella minuta	SRS147022	SRS147022_14687	46641	10090..37605	-
mICE1335	22253	41.61	-	-	MOBP1	TypeT	-	-	C715	Gastrointestinal	feces	Escherichia coli	SRS147022	SRS147022_53495	31199	2909..25161	-
mICE1336	20567	50.75	-	-	MOBP1	TypeB	-	-	C762	Gastrointestinal	feces	Bacteroides fragilis	SRS147039	SRS147039_1211	31419	589..21155	-
mICE1337	28325	37.04	-	-	MOBP1	TypeFATA	-	-	C540	Oral	dorsum of tongue	Streptococcus salivarius	SRS147045	SRS147045_11426	29602	663..28987	-
mICE1338	46325	54.21	-	-	MOBH	TypeF	-	-	C278	Oral	gingiva	Neisseria bacilliformis	SRS147057	SRS147057_6344	54606	4659..50983	-
mICE1339	21302	50.19	-	-	MOBQ, MOBP1	TypeFATA	-	-	C740	Oral	dorsum of tongue	Roseburia intestinalis	SRS014935	SRS014935_21727	31354	439..21740	-
mICE1340	35188	38.55	-	-	MOBT	TypeFA	tRNA-Leu	-	C375	Oral	dorsum of tongue	Mogibacterium diversum	SRS147178	SRS147178_13593	77962	37883..73070	-
mICE1341	59959	29.89	-	-	MOBP1	TypeFATA	-	AbiEii	C706	Oral	dorsum of tongue	Streptococcus anginosus	SRS147380	SRS147380_19058	65607	5101..65059	-
mICE1342	30449	42.99	-	-	MOBH	TypeF	-	-	C5	Oral	gingiva	Neisseria meningitidis	SRS147386	SRS147386_23896	48426	14074..44522	-
mICE1343	15042	27.29	-	-	MOBQ	TypeT	-	-	C850	Oral	buccal mucosa	Leptotrichia sp. oral taxon	SRS147438	SRS147438_3612	17345	2095..17136	-
mICE1344	40802	50.52	-	-	MOBP1, MOBP1	TypeFATA	-	-	C116	Gastrointestinal	feces	Ruminococcus bicirculans	SRS147445	SRS147445_71	42219	1242..42043	-
mICE1345	23183	32.71	-	-	MOBP1	TypeT	-	-	C682	Oral	dorsum of tongue	Campylobacter concisus	SRS147466	SRS147466_17819	28579	213..23395	-
mICE1346	33370	33.83	-	-	MOBP1	TypeFATA	-	-	C421	Gastrointestinal	feces	Bacillus sp.	SRS147557	SRS147557_26517	89396	8..33377	-
mICE1347	36426	46.43	-	-	MOBP1	TypeB	-	RM_Type_II	C365	Gastrointestinal	feces	Parabacteroides distasonis	SRS147652	SRS147652_15951	80409	195..36620	-
mICE1348	13698	57.44	-	-	MOBP1	TypeFATA	-	-	C857	Gastrointestinal	feces	Ruthenibacterium lactatiformans	SRS147652	SRS147652_6588	29919	14420..28117	-
mICE1349	21947	50.69	-	-	MOBP1	TypeFATA	tRNA-Leu	-	C722	Gastrointestinal	feces	Intestinimonas butyriciproducens	SRS147653	SRS147653_7257	25987	2930..24876	-
mICE1350	44842	46.98	-	-	MOBP1	TypeB	-	-	C287	Gastrointestinal	feces	Bacteroides intestinalis	SRS014948	SRS014948_2911	53828	2684..47525	-
mICE1351	26506	37.22	-	-	MOBP1	TypeFATA	-	-	C595	Oral	dorsum of tongue	Streptococcus salivarius	SRS147712	SRS147712_17502	27126	439..26944	-
mICE1352	20364	51.44	-	-	MOBP1	TypeFATA	-	-	C773	Gastrointestinal	feces	Faecalibacterium prausnitzii	SRS147919	SRS147919_12049	25750	1257..21620	-
mICE1353	34298	45.45	attL:1156..1204 (GGACTTTTAATCCGTTGGTCGAGCGTTCGAATCGCTCACGACCCACCA)<br>attR:35405..35453 (GGACTTTTAATCCGTTGGTCGAGCGTTCGAATCGCTCACGACCCACCA)	-	MOBP1	TypeT	tRNA-Lys	-	C395	Oral	gingiva	Neisseria sicca	SRS147937	SRS147937_3694	35850	1156..35453	-
mICE1354	69844	47.52	-	-	MOBP1, MOBP1	TypeFATA	-	-	C534	Gastrointestinal	feces	Ruminococcus champanellensis	SRS147977	SRS147977_10224	86102	6746..76589	-
mICE1355	61134	46.73	attL:10241..10258 (AGCCCCAGGCGGATCAC)<br>attR:71357..71374 (AGCCCCAGGCGGATCAC)	-	MOBP1	TypeB	tRNA-Lys	RM_Type_II,ShosTA	C673	Gastrointestinal	feces	Bacteroides fragilis	SRS147977	SRS147977_1869	71923	10241..71374	-
mICE1356	21456	49.7	-	-	MOBP1	TypeFATA	-	-	C733	Gastrointestinal	feces	Clostridioides difficile	SRS148091	SRS148091_1092	51385	27689..49144	-
mICE1357	29594	47.82	-	-	MOBP1	TypeFATA	tRNA-Ser	RM_Type_IIG	C513	Gastrointestinal	feces	Ruthenibacterium lactatiformans	SRS148091	SRS148091_1161	38048	7835..37428	-
mICE1358	24164	43.88	-	-	MOBP1	TypeB	tmRNA	-	C650	Oral	dorsum of tongue	Prevotella sp. oral taxon	SRS148094	SRS148094_5276	152158	106479..130642	-
mICE1359	23670	39.82	-	-	MOBP1	TypeFATA	-	-	C199	Oral	buccal mucosa	Streptococcus oralis	SRS148096	SRS148096_9145	30351	832..24501	-
mICE1360	23425	45.65	-	-	MOBP1	TypeB	-	-	C668	Oral	gingiva	Prevotella intermedia	SRS148100	SRS148100_2230	27271	217..23641	-
mICE1361	44476	45.54	-	-	MOBP1	TypeB	-	AbiL,CBASS,RM_Type_IIG	C290	Gastrointestinal	feces	Bacteroides uniformis	SRS014998	SRS014998_13820	130540	25915..70390	-
mICE1362	38781	46.41	-	-	MOBP1	TypeT	-	RM_Type_II	C342	Oral	gingiva	Neisseria sicca	SRS148100	SRS148100_988	40779	296..39076	-
mICE1363	13033	56.16	-	-	MOBP1	TypeFATA	-	AbiL	C860	Gastrointestinal	feces	Ruthenibacterium lactatiformans	SRS148196	SRS148196_25606	27320	12384..25416	-
mICE1364	27579	44.56	-	-	MOBP1	TypeB	-	-	C562	Gastrointestinal	feces	Bacteroides coprosuis	SRS148253	SRS148253_1492	34144	2694..30272	-
mICE1365	25039	41.88	-	-	MOBT	TypeFA	-	-	C628	Gastrointestinal	feces	Clostridium perfringens	SRS148253	SRS148253_8576	27895	48..25086	-
mICE1366	33466	44.94	-	GATTTAGACCTTGTGCTGGTCGGTGCATCTCCAATCGGCAACGATGATGAAAAACCTCCCTGACGGAGGAGAGCGGAAGCCGTAGGCTGGAGTTTGCAGACAATGGCTTGCCATTGATATAGCCCACTATAACTACACGCTCCGCTTACGTAGTTGTGGGCTCTCCCGAGGG	MOBP1	TypeB	tRNA-Ser	cfxA	C417	Oral	gingiva	Prevotella intermedia	SRS148262	SRS148262_14314	53066	9290..42755	-
mICE1367	21426	49.39	-	-	MOBP1	TypeFATA	-	-	C735	Oral	palatine tonsil	Clostridium sp.	SRS148284	SRS148284_1463	55719	2437..23862	-
mICE1368	28033	29.79	-	-	MOBQ	TypeT	-	-	C548	Oral	palatine tonsil	Leptotrichia sp. oral taxon	SRS148284	SRS148284_22894	45442	17256..45288	-
mICE1369	33750	49	-	-	MOBP1	TypeB	-	-	C411	Gastrointestinal	feces	Bacteroides ovatus	SRS148461	SRS148461_17495	81382	32002..65751	-
mICE1370	34082	37.86	-	-	MOBH	TypeG	-	-	C402	Oral	dorsum of tongue	Haemophilus parainfluenzae	SRS148724	SRS148724_22791	50508	16031..50112	-
mICE1371	38281	34.24	-	-	MOBP1	TypeFATA	-	-	C51	Oral	buccal mucosa	Streptococcus mitis	SRS148773	SRS148773_38	38505	105..38385	-
mICE1372	72502	55.57	-	-	MOBH	TypeG	-	-	C145	Oral	gingiva	Cardiobacterium hominis	SRS148777	SRS148777_18288	76072	250..72751	-
mICE1373	23275	32.75	-	-	MOBP1	TypeT	-	-	C675	Oral	dorsum of tongue	Campylobacter concisus	SRS148820	SRS148820_29084	31743	7732..31006	-
mICE1374	23169	50.65	-	-	MOBP1	TypeT	-	-	C128	Oral	gingiva	Kingella oralis	SRS148979	SRS148979_4894	25251	163..23331	-
mICE1375	16435	51.86	-	-	MOBP1	TypeFATA	-	-	C837	Gastrointestinal	feces	Dysosmobacter welbionis	SRS149075	SRS149075_19120	20423	284..16718	-
mICE1376	18200	34.76	-	-	MOBT	TypeFA	-	-	C815	Oral	gingiva	Streptococcus oralis	SRS149084	SRS149084_9954	29904	3883..22082	-
mICE1377	27792	32.27	-	-	MOBP1	TypeFATA	-	-	C556	Oral	gingiva	Firmicutes	SRS149286	SRS149286_21233	33655	2452..30243	-
mICE1378	51412	40.29	-	-	MOBP1	TypeFATA	-	-	C240	Gastrointestinal	feces	Blautia sp.	SRS149325	SRS149325_15807	72905	251..51662	-
mICE1379	57381	55.29	-	-	MOBH	TypeG	-	-	C853	Oral	gingiva	Cardiobacterium hominis	SRS149334	SRS149334_16195	73583	13035..70415	-
mICE1380	21295	43.76	-	CCCCTCGTATCTAACAGAGGGGTACAAATCGACAGACAACAACCAAACAACAGGGCAGAATCCCACGGTACACAAGGGATTTTCCCCATATCCGGCGTGTGTCAACAAGGCTCTGAAAGTTGACATAC	MOBT	TypeFA	tRNA-Arg	-	C741	Gastrointestinal	feces	Clostridioides difficile	SRS011405	SRS011405_16934	28227	6623..27917	T30161
mICE1381	18858	40.02	-	TTAACCCCCCGTATCTAACAGGGGGGTACAAATCGACAGGAAACAGTCAAAAAAACATTAGAAAATCCTTTGGTTACAAGGGATTTACAAAATTTCAGCGTATGTCAAATGGGCTTTAAAAGTTGACATAC	MOBT	TypeFA	-	-	C803	Oral	gingiva	Streptococcus oralis	SRS015060	SRS015060_10765	23068	2307..21164	T30239
mICE1382	21819	37.06	-	-	MOBP1	TypeFATA	-	-	C727	Oral	buccal mucosa	Streptococcus mitis	SRS149488	SRS149488_1054	25438	405..22223	-
mICE1383	34399	54.44	-	-	MOBP1	TypeT	tRNA-Leu,tRNA-Asn	-	C390	Oral	gingiva	Neisseria elongata	SRS149585	SRS149585_396	34783	275..34673	-
mICE1384	26719	26.14	-	-	MOBV, MOBQ	TypeT	-	-	C587	Oral	dorsum of tongue	Fusobacterium pseudoperiodonticum	SRS149671	SRS149671_16706	28542	506..27224	-
mICE1385	69628	30.55	-	-	MOBP1	TypeFATA	-	AbiEii	C541	Oral	dorsum of tongue	Streptococcus constellatus	SRS149671	SRS149671_25859	75372	5381..75008	-
mICE1386	26709	37.07	-	-	MOBP1	TypeFATA	-	-	C588	Oral	dorsum of tongue	Streptococcus mitis	SRS149671	SRS149671_36543	34531	7275..33983	-
mICE1387	21231	32.97	-	-	MOBP1	TypeFATA	-	-	C742	Oral	dorsum of tongue	Carnobacterium maltaromaticum	SRS149690	SRS149690_9370	26333	4627..25857	-
mICE1388	21016	33.45	-	-	MOBT	TypeFA	-	-	C747	Oral	buccal mucosa	Streptococcus oralis	SRS149722	SRS149722_108	31589	10339..31354	-
mICE1389	54683	47.67	-	-	MOBP1	TypeB	-	RM_Type_I	C870	Gastrointestinal	feces	Bacteroides fragilis	SRS149784	SRS149784_22052	55656	103..54785	-
mICE1390	17689	41.77	-	-	MOBP1	TypeFATA	-	-	C217	Gastrointestinal	feces	Christensenella minuta	SRS149784	SRS149784_23053	25296	560..18248	-
mICE1391	25624	29.03	-	-	MOBQ	TypeT	-	-	C615	Oral	dorsum of tongue	Leptotrichia sp. oral taxon	SRS149961	SRS149961_7826	46683	1784..27407	-
mICE1392	46669	48.65	-	-	MOBP1	TypeB	-	-	C273	Gastrointestinal	feces	Parabacteroides sp.	SRS015065	SRS015065_16201	55373	7897..54565	T30243
mICE1393	38176	26.3	-	-	MOBP1	TypeFATA	-	-	C350	Gastrointestinal	feces	Clostridium	SRS150029	SRS150029_19184	64807	5600..43775	-
mICE1394	57447	46.08	-	-	MOBV, MOBP1	TypeB	-	RM_Type_I	C833	Gastrointestinal	feces	Phocaeicola dorei	SRS893170	SRS893170_3779	67604	777..58223	-
mICE1395	48733	42.59	-	-	MOBP1	TypeB	tRNA-Tyr	RM_Type_II	C102	Oral	dorsum of tongue	Prevotella intermedia	SRS893173	SRS893173_10507	51060	2132..50864	-
mICE1396	27153	40.4	-	-	MOBP1	TypeB	-	-	C102	Oral	dorsum of tongue	Bacteroides helcogenes	SRS893227	SRS893227_442	48203	2313..29465	-
mICE1397	100620	39.41	-	-	MOBV	TypeB	-	RM_Type_IIG,Zorya,Zorya_TypeI	C239	Gastrointestinal	feces	Bacteroides thetaiotaomicron	SRS893230	SRS893230_1339	112474	811..101430	-
mICE1398	33106	52.83	-	-	MOBP1	TypeB	-	-	C433	Gastrointestinal	feces	Alistipes shahii	SRS893231	SRS893231_1461	43787	10674..43779	-
mICE1399	57100	44.09	-	-	MOBP1	TypeB	-	Dazbog	C866	Gastrointestinal	feces	Bacteroides sp.	SRS893253	SRS893253_1039	75594	5..57104	-
mICE1400	48751	43.77	-	-	MOBP1	TypeB	-	Lit	C101	Gastrointestinal	feces	Bacteroides uniformis	SRS893253	SRS893253_28	90591	39595..88345	-
mICE1401	29402	44.28	-	-	MOBP1	TypeB	-	Lit	C101	Gastrointestinal	feces	Phocaeicola dorei	SRS893256	SRS893256_325	50498	56..29457	-
mICE1402	48281	46.98	-	-	MOBP1	TypeB	-	-	C263	Gastrointestinal	feces	Bacteroides fragilis	SRS893256	SRS893256_572	68583	19889..68169	-
mICE1403	25028	43.02	-	-	MOBT	TypeFA	-	-	C631	Gastrointestinal	feces	Clostridium perfringens	SRS893259	SRS893259_991	25498	67..25094	-
mICE1404	39195	42.36	-	-	MOBP1	TypeFATA	-	-	C337	Gastrointestinal	feces	Parabacteroides distasonis	SRS893285	SRS893285_2639	84394	2988..42182	-
mICE1405	18540	41.3	-	-	MOBP1	TypeFATA	-	RM_Type_I,RM_Type_IV	C807	Gastrointestinal	feces	Christensenella minuta	SRS893285	SRS893285_3802	51541	25166..43705	-
mICE1406	27594	41.49	-	-	MOBP1	TypeFATA	-	RM_Type_I,RM_Type_IV	C69	Gastrointestinal	feces	Christensenella minuta	SRS893288	SRS893288_4025	45517	7581..35174	-
mICE1407	23695	45.64	-	-	MOBP1	TypeB	-	AbiD	C659	Gastrointestinal	feces	Bacteroides caccae	SRS893300	SRS893300_4559	55931	30799..54493	-
mICE1408	22287	36.88	-	-	MOBP1	TypeFATA	-	-	C713	Oral	buccal mucosa	Streptococcus pneumoniae	SRS893301	SRS893301_7848	27368	1045..23331	-
mICE1409	27384	37.2	-	-	MOBP1	TypeFATA	-	-	C570	Oral	dorsum of tongue	Streptococcus sp.	SRS893322	SRS893322_29650	28616	409..27792	-
mICE1410	46946	49.91	-	-	MOBP1	TypeB	-	-	C272	Oral	buccal mucosa	Prevotella intermedia	SRS893323	SRS893323_4302	71492	20135..67080	-
mICE1411	20624	52.42	-	-	MOBP1	TypeB	-	-	C759	Oral	gingiva	Porphyromonas gingivalis	SRS893338	SRS893338_17777	33671	104..20727	-
mICE1412	61913	38.02	-	-	MOBP1	TypeFATA	-	-	C201	Gastrointestinal	feces	Christensenella minuta	SRS893342	SRS893342_3911	73444	2606..64518	-
mICE1413	29814	48.21	-	-	MOBP1	TypeB	-	-	C509	Gastrointestinal	feces	Alistipes communis	SRS893342	SRS893342_877	82926	508..30321	-
mICE1414	44827	51.11	attL:16365..16387 (CCTCTTTGCGGAGAGAGAGGGA)<br>attR:61169..61191 (CCTCTTTGCGGAGAGAGAGGGA)	-	MOBP1	TypeB	tRNA-Ser	AbiC,SanaTA	C288	Oral	gingiva	Porphyromonas gingivalis	SRS893355	SRS893355_5537	61416	16365..61191	-
mICE1415	24862	38.5	-	-	MOBT	TypeFA	-	-	C636	Gastrointestinal	feces	[Ruminococcus] gnavus	SRS893358	SRS893358_12280	53045	23672..48533	-
mICE1416	38087	46.69	-	-	MOBP1	TypeFATA	-	-	C40	Gastrointestinal	feces	Christensenella minuta	SRS893373	SRS893373_17593	40124	1169..39255	-
mICE1417	20046	52.84	-	-	MOBP1	TypeB	-	-	C785	Oral	gingiva	Porphyromonas gingivalis	SRS893374	SRS893374_2644	37161	17102..37147	-
mICE1418	28617	36.85	-	-	MOBP1	TypeFATA	-	-	C537	Oral	dorsum of tongue	Streptococcus sp.	SRS971277	SRS971277_13814	31851	463..29079	-
mICE1419	67490	40.43	-	-	MOBT, MOBP1	TypeFA	-	-	C571	Gastrointestinal	feces	Clostridioides difficile	SRS015246	SRS015246_12038	83979	15510..82999	-
mICE1420	27212	47.09	-	-	MOBP1	TypeFATA	-	-	C574	Gastrointestinal	feces	Streptococcus pasteurianus	SRS015246	SRS015246_12786	30995	2765..29976	-
mICE1421	28859	53.26	-	-	MOBP1, MOBV	TypeB	-	-	C531	Gastrointestinal	feces	Alistipes onderdonkii	SRS015246	SRS015246_12929	29779	896..29754	-
mICE1422	19955	41.14	-	-	MOBP1	TypeFATA	-	RM_Type_I	C217	Gastrointestinal	feces	Christensenella minuta	SRS015246	SRS015246_13747	51428	21842..41796	-
mICE1423	33288	36.77	-	-	MOBP1	TypeFATA	tRNA-Arg	-	C424	Oral	buccal mucosa	Streptococcus mitis	SRS015274	SRS015274_927	35654	939..34226	T30253
mICE1424	50398	46.03	-	-	MOBP1	TypeB	-	-	C247	Gastrointestinal	feces	Bacteroides xylanisolvens	SRS012273	SRS012273_31860	67284	49..50446	T30165
mICE1425	37093	50.27	-	-	MOBP1	TypeFATA	-	RM_Type_I,RM_Type_IV	C355	Gastrointestinal	feces	Oscillibacter sp.	SRS015280	SRS015280_2607	38485	4..37096	-
mICE1426	21614	44.65	-	-	MOBP1	TypeB	-	-	C6	Gastrointestinal	feces	Bacteroides ovatus	SRS015388	SRS015388_1058	39696	221..21834	-
mICE1427	40477	44.75	-	-	MOBP1	TypeB	tRNA-Ser	-	C321	Gastrointestinal	feces	Bacteroides uniformis	SRS015388	SRS015388_180	75604	34970..75446	-
mICE1428	47163	45.4	-	-	MOBP1	TypeB	-	cps4L,ABZJ_RS06285	C271	Gastrointestinal	feces	Phocaeicola vulgatus	SRS015388	SRS015388_33	63394	9966..57128	-
mICE1429	96393	41.86	-	-	MOBP1, MOBP1, MOBV, MOBP1	TypeB	tRNA-His	ShosTA	C260	Gastrointestinal	feces	Phocaeicola vulgatus	SRS015388	SRS015388_405	188096	8223..104615	-
mICE1430	34587	43.95	-	-	MOBP1	TypeB	-	CBASS	C387	Gastrointestinal	feces	Bacteroides xylanisolvens	SRS015388	SRS015388_958	42927	8290..42876	-
